# Supplementary material for: N′-[3-(Hy­droxy­imino)­butan-2-yl­idene]-4-methyl­benzene-1-sulfono­hydrazide
Source: Acta Crystallogr Sect E Struct Rep Online. 2012 Feb 4;68(Pt 3):o592. doi: 10.1107/S1600536812003339 (PMC3297317; doi:10.1107/S1600536812003339)
Supplement: Supplementary file 1 [file e-68-0o592-sup1.cif]

##############################################################################
#                                                                            #
# This CIF contains the data in a paper accepted for publication in          #
# Acta Crystallographica Section E. It conforms to the requirements of       #
# Notes for Authors for Acta Crystallographica Section E, and has been       #
# peer reviewed under the auspices of the IUCr Commission on Journals.       #
#                                                                            #
# Full details of the Crystallographic Information File format               #
# are given in the paper "The Crystallographic Information File (CIF):       #
# a New Standard Archive File for Crystallography" by S. R. Hall, F. H.      #
# Allen and I. D. Brown [Acta Cryst. (1991), A47, 655-685].                  #
#                                                                            #
# The current version of the core CIF dictionary is obtainable from          #
# ftp://ftp.iucr.org/pub/cif_core.dic.                                       #
#                                                                            #
# Software is freely available for graphical display of the structure(s)     #
# in this CIF. For information consult the CIF software page                 #
# http://www.iucr.org/resources/cif/software.                                #
#                                                                            #
# This file may be used for bona fide research purposes within the           #
# scientific community so long as proper attribution is given to the journal # 
# article from which it was obtained.                                        #
#                                                                            #
##############################################################################
data_I
_audit_creation_method     SHELXL-97
_chemical_name_systematic
;
<i>N</i>'-[3-(Hydroxyimino)butan-2-ylidene]-4-methylbenzene-1-sulfonohydrazide
;
_chemical_name_common     2-Oxime-3-(methylbenzene-1-sulfonohydrazide)butane
_chemical_formula_moiety     'C11 H15 N3 O3 S'
_chemical_formula_sum     'C11 H15 N3 O3 S'
_chemical_formula_iupac     'C11 H15 N3 O3 S'
_chemical_formula_weight     269.32
_chemical_melting_point     ?
_symmetry_cell_setting     triclinic
_symmetry_space_group_name_H-M     'P -1'
_symmetry_space_group_name_Hall     '-P 1'
loop_
    _symmetry_equiv_pos_as_xyz
    'x, y, z'
    '-x, -y, -z'
_cell_length_a     5.57400(10)
_cell_length_b     10.4354(2)
_cell_length_c     11.3997(2)
_cell_angle_alpha     83.5860(10)
_cell_angle_beta     77.4530(10)
_cell_angle_gamma     87.6880(10)
_cell_volume     643.11(2)
_cell_formula_units_Z     2
_cell_measurement_reflns_used     6049
_cell_measurement_theta_min     2.55
_cell_measurement_theta_max     28.27
_cell_measurement_temperature     293(2)
_exptl_crystal_description     block
_exptl_crystal_colour     colourless
_exptl_crystal_size_max     0.55
_exptl_crystal_size_mid     0.24
_exptl_crystal_size_min     0.22
_exptl_crystal_density_diffrn     1.391
_exptl_crystal_density_meas     ?
_exptl_crystal_density_method     'not measured'
_exptl_crystal_F_000     284
_exptl_absorpt_coefficient_mu     0.256
_exptl_absorpt_correction_type     multi-scan
_exptl_absorpt_process_details     '(SADABS; Bruker, 2005)'
_exptl_absorpt_correction_T_min     0.8719
_exptl_absorpt_correction_T_max     0.9458
_exptl_special_details     ?
_diffrn_ambient_temperature     293(2)
_diffrn_radiation_type     MoK\a
_diffrn_radiation_wavelength     0.71073
_diffrn_radiation_monochromator     graphite
_diffrn_measurement_device_type     'Bruker APEXII CCD'
_diffrn_measurement_method     '\f and \w scans'
_diffrn_detector_area_resol_mean     ?
_diffrn_reflns_number     11000
_diffrn_reflns_av_R_equivalents     0.0146
_diffrn_reflns_av_sigmaI/netI     0.0138
_diffrn_reflns_theta_min     1.84
_diffrn_reflns_theta_max     28.33
_diffrn_reflns_theta_full     28.33
_diffrn_measured_fraction_theta_max     0.998
_diffrn_measured_fraction_theta_full     0.998
_diffrn_reflns_limit_h_min     -7
_diffrn_reflns_limit_h_max     6
_diffrn_reflns_limit_k_min     -13
_diffrn_reflns_limit_k_max     13
_diffrn_reflns_limit_l_min     -15
_diffrn_reflns_limit_l_max     15
_diffrn_standards_number     0
_diffrn_standards_interval_count     ?
_diffrn_standards_interval_time     ?
_diffrn_standards_decay_%     ?
_refine_special_details
;
Refinement of <i>F</i>^2^ against ALL reflections. The weighted <i>R</i>-factor
<i>wR</i> and goodness of fit <i>S</i> are based on <i>F</i>^2^, conventional
<i>R</i>-factors <i>R</i> are based on <i>F</i>, with <i>F</i> set to zero for
negative <i>F</i>^2^. The threshold expression of <i>F</i>^2^ >
\s(<i>F</i>^2^) is used only for calculating <i>R</i>-factors(gt) <i>etc</i>.
and is not relevant to the choice of reflections for refinement.
<i>R</i>-factors based on <i>F</i>^2^ are statistically about twice as large
as those based on <i>F</i>, and <i>R</i>- factors based on ALL data will be
even larger.
;
_reflns_number_total     3211
_reflns_number_gt     2862
_reflns_threshold_expression     I>2\s(I)
_refine_ls_structure_factor_coef     Fsqd
_refine_ls_matrix_type     full
_refine_ls_R_factor_all     0.0404
_refine_ls_R_factor_gt     0.0358
_refine_ls_wR_factor_gt     0.1073
_refine_ls_wR_factor_ref     0.1124
_refine_ls_goodness_of_fit_ref     1.047
_refine_ls_restrained_S_all     1.047
_refine_ls_number_reflns     3211
_refine_ls_number_parameters     174
_refine_ls_number_restraints     0
_refine_ls_hydrogen_treatment     mixed
_refine_ls_weighting_scheme     calc
_refine_ls_weighting_details
         'calc w=1/[\s^2^(Fo^2^)+(0.0651P)^2^+0.1526P] where P=(Fo^2^+2Fc^2^)/3'
_atom_sites_solution_hydrogens     geom
_atom_sites_solution_primary     direct
_atom_sites_solution_secondary     difmap
_refine_ls_shift/su_max     0.000
_refine_ls_shift/su_mean     0.000
_refine_diff_density_max     0.266
_refine_diff_density_min     -0.280
_refine_ls_extinction_method     none
_refine_ls_extinction_coef     ?
loop_
    _atom_type_symbol
    _atom_type_description
    _atom_type_scat_dispersion_real
    _atom_type_scat_dispersion_imag
    _atom_type_scat_source
    C C 0.0033 0.0016 'International Tables Vol C Tables 4.2.6.8 and 6.1.1.4'
    H H 0.0000 0.0000 'International Tables Vol C Tables 4.2.6.8 and 6.1.1.4'
    N N 0.0061 0.0033 'International Tables Vol C Tables 4.2.6.8 and 6.1.1.4'
    O O 0.0106 0.0060 'International Tables Vol C Tables 4.2.6.8 and 6.1.1.4'
    S S 0.1246 0.1234 'International Tables Vol C Tables 4.2.6.8 and 6.1.1.4'
_computing_data_collection     '<i>COSMO</i> (Bruker, 2005)'
_computing_cell_refinement     '<i>SAINT</i> (Bruker, 2005)'
_computing_data_reduction     '<i>SAINT</i> (Bruker, 2005)'
_computing_structure_solution     '<i>SHELXS97</i> (Sheldrick, 2008)'
_computing_structure_refinement     '<i>SHELXL97</i> (Sheldrick, 2008)'
_computing_molecular_graphics     '<i>DIAMOND</i> (Brandenburg, 2006)'
_computing_publication_material     '<i>publCIF</i> (Westrip, 2010)'
loop_
    _atom_site_type_symbol
    _atom_site_label
    _atom_site_fract_x
    _atom_site_fract_y
    _atom_site_fract_z
    _atom_site_U_iso_or_equiv
    _atom_site_adp_type
    _atom_site_calc_flag
    _atom_site_refinement_flags
    _atom_site_occupancy
    _atom_site_symmetry_multiplicity
    _atom_site_disorder_assembly
    _atom_site_disorder_group
    S S1 0.94931(6) 0.06163(3) 0.19318(3) 0.03670(12) Uani d . 1 1 . .
    O O3 1.14412(19) -0.00383(11) 0.11725(10) 0.0465(3) Uani d . 1 1 . .
    O O1 0.0184(2) 0.53370(13) 0.13328(14) 0.0599(3) Uani d . 1 1 . .
    O O2 1.00547(19) 0.14436(11) 0.27426(10) 0.0474(3) Uani d . 1 1 . .
    N N3 0.8101(2) 0.14880(12) 0.09796(12) 0.0410(3) Uani d . 1 1 . .
    N N2 0.6390(2) 0.23836(11) 0.14677(11) 0.0383(3) Uani d . 1 1 . .
    N N1 0.1759(2) 0.44076(12) 0.07432(12) 0.0446(3) Uani d . 1 1 . .
    C C3 0.4937(2) 0.28939(12) 0.08064(12) 0.0361(3) Uani d . 1 1 . .
    C C5 0.7414(2) -0.05473(13) 0.27630(13) 0.0377(3) Uani d . 1 1 . .
    C C2 0.3235(2) 0.38812(13) 0.13806(13) 0.0393(3) Uani d . 1 1 . .
    C C8 0.4212(3) -0.23753(16) 0.41661(14) 0.0489(4) Uani d . 1 1 . .
    C C6 0.8088(3) -0.18421(15) 0.28051(16) 0.0493(4) Uani d . 1 1 . .
    H H9 0.9602 -0.2102 0.2366 0.059 Uiso calc R 1 1 . .
    C C9 0.3564(3) -0.10782(18) 0.40921(16) 0.0546(4) Uani d . 1 1 . .
    H H11 0.2030 -0.0821 0.4513 0.066 Uiso calc R 1 1 . .
    C C10 0.5143(3) -0.01583(16) 0.34077(16) 0.0502(4) Uani d . 1 1 . .
    H H12 0.4691 0.0710 0.3379 0.060 Uiso calc R 1 1 . .
    C C4 0.4871(3) 0.25726(17) -0.04261(15) 0.0496(4) Uani d . 1 1 . .
    H H5 0.4554 0.1671 -0.0395 0.074 Uiso calc R 1 1 . .
    H H6 0.6424 0.2770 -0.0962 0.074 Uiso calc R 1 1 . .
    H H7 0.3591 0.3070 -0.0716 0.074 Uiso calc R 1 1 . .
    C C7 0.6482(3) -0.27425(16) 0.35074(17) 0.0554(4) Uani d . 1 1 . .
    H H10 0.6934 -0.3611 0.3539 0.066 Uiso calc R 1 1 . .
    C C11 0.2476(4) -0.3351(2) 0.49484(18) 0.0665(5) Uani d . 1 1 . .
    H H13 0.0895 -0.3248 0.4741 0.100 Uiso calc R 1 1 . .
    H H14 0.2317 -0.3220 0.5782 0.100 Uiso calc R 1 1 . .
    H H15 0.3110 -0.4205 0.4820 0.100 Uiso calc R 1 1 . .
    C C1 0.3317(3) 0.41963(17) 0.26113(15) 0.0539(4) Uani d . 1 1 . .
    H H2 0.1975 0.4771 0.2887 0.081 Uiso calc R 1 1 . .
    H H3 0.4844 0.4604 0.2586 0.081 Uiso calc R 1 1 . .
    H H4 0.3186 0.3418 0.3155 0.081 Uiso calc R 1 1 . .
    H H8 0.794(4) 0.1114(19) 0.0409(19) 0.053(5) Uiso d . 1 1 . .
    H H1 -0.061(5) 0.556(2) 0.079(2) 0.082(8) Uiso d . 1 1 . .
loop_
    _atom_site_aniso_label
    _atom_site_aniso_U_11
    _atom_site_aniso_U_22
    _atom_site_aniso_U_33
    _atom_site_aniso_U_12
    _atom_site_aniso_U_13
    _atom_site_aniso_U_23
    S1 0.03284(18) 0.03859(19) 0.0401(2) 0.00890(12) -0.01154(13) -0.00617(13)
    O3 0.0385(5) 0.0504(6) 0.0492(6) 0.0159(4) -0.0088(4) -0.0071(5)
    O1 0.0532(7) 0.0575(7) 0.0732(8) 0.0290(6) -0.0195(6) -0.0236(6)
    O2 0.0453(5) 0.0482(6) 0.0538(6) 0.0033(4) -0.0191(5) -0.0124(5)
    N3 0.0415(6) 0.0419(6) 0.0407(6) 0.0153(5) -0.0128(5) -0.0067(5)
    N2 0.0352(5) 0.0364(6) 0.0425(6) 0.0083(4) -0.0080(5) -0.0040(5)
    N1 0.0374(6) 0.0396(6) 0.0567(8) 0.0137(5) -0.0106(5) -0.0093(5)
    C3 0.0323(6) 0.0333(6) 0.0412(7) 0.0042(5) -0.0067(5) -0.0015(5)
    C5 0.0373(6) 0.0396(7) 0.0382(7) 0.0059(5) -0.0133(5) -0.0053(5)
    C2 0.0347(6) 0.0357(6) 0.0461(7) 0.0045(5) -0.0064(5) -0.0045(6)
    C8 0.0541(8) 0.0520(9) 0.0427(8) -0.0057(7) -0.0148(6) -0.0042(7)
    C6 0.0467(8) 0.0431(8) 0.0566(9) 0.0095(6) -0.0073(7) -0.0096(7)
    C9 0.0450(8) 0.0599(10) 0.0548(9) 0.0056(7) -0.0030(7) -0.0059(8)
    C10 0.0460(8) 0.0444(8) 0.0568(9) 0.0110(6) -0.0060(7) -0.0041(7)
    C4 0.0522(8) 0.0521(9) 0.0457(8) 0.0189(7) -0.0145(7) -0.0094(7)
    C7 0.0620(10) 0.0392(8) 0.0640(10) 0.0038(7) -0.0123(8) -0.0053(7)
    C11 0.0719(12) 0.0650(11) 0.0590(11) -0.0142(9) -0.0079(9) 0.0007(9)
    C1 0.0585(9) 0.0545(9) 0.0503(9) 0.0140(7) -0.0129(7) -0.0153(7)
_geom_special_details
;
All e.s.d.'s (except the e.s.d. in the dihedral angle between two l.s. planes)
are estimated using the full covariance matrix. The cell e.s.d.'s are taken
into account individually in the estimation of e.s.d.'s in distances, angles
and torsion angles; correlations between e.s.d.'s in cell parameters are only
used when they are defined by crystal symmetry. An approximate (isotropic)
treatment of cell e.s.d.'s is used for estimating e.s.d.'s involving l.s.
planes.
;
loop_
    _geom_bond_atom_site_label_1
    _geom_bond_atom_site_label_2
    _geom_bond_site_symmetry_2
    _geom_bond_distance
    _geom_bond_publ_flag
    S1 O2 . 1.4225(11) ?
    S1 O3 . 1.4349(10) ?
    S1 N3 . 1.6420(12) ?
    S1 C5 . 1.7591(14) ?
    O1 N1 . 1.4084(16) ?
    O1 H1 . 0.84(3) ?
    N3 N2 . 1.3807(16) ?
    N3 H8 . 0.82(2) ?
    N2 C3 . 1.2843(18) ?
    N1 C2 . 1.2808(19) ?
    C3 C2 . 1.4806(18) ?
    C3 C4 . 1.489(2) ?
    C5 C6 . 1.386(2) ?
    C5 C10 . 1.389(2) ?
    C2 C1 . 1.487(2) ?
    C8 C9 . 1.385(2) ?
    C8 C7 . 1.387(2) ?
    C8 C11 . 1.506(2) ?
    C6 C7 . 1.383(2) ?
    C6 H9 . 0.9300 ?
    C9 C10 . 1.381(2) ?
    C9 H11 . 0.9300 ?
    C10 H12 . 0.9300 ?
    C4 H5 . 0.9600 ?
    C4 H6 . 0.9600 ?
    C4 H7 . 0.9600 ?
    C7 H10 . 0.9300 ?
    C11 H13 . 0.9600 ?
    C11 H14 . 0.9600 ?
    C11 H15 . 0.9600 ?
    C1 H2 . 0.9600 ?
    C1 H3 . 0.9600 ?
    C1 H4 . 0.9600 ?
loop_
    _geom_angle_atom_site_label_1
    _geom_angle_atom_site_label_2
    _geom_angle_atom_site_label_3
    _geom_angle_site_symmetry_1
    _geom_angle_site_symmetry_3
    _geom_angle
    _geom_angle_publ_flag
    O2 S1 O3 . . 119.84(7) ?
    O2 S1 N3 . . 107.87(7) ?
    O3 S1 N3 . . 104.20(6) ?
    O2 S1 C5 . . 108.48(7) ?
    O3 S1 C5 . . 108.09(7) ?
    N3 S1 C5 . . 107.77(6) ?
    N1 O1 H1 . . 98.5(17) ?
    N2 N3 S1 . . 116.06(10) ?
    N2 N3 H8 . . 122.1(14) ?
    S1 N3 H8 . . 113.8(14) ?
    C3 N2 N3 . . 117.27(12) ?
    C2 N1 O1 . . 112.69(13) ?
    N2 C3 C2 . . 113.63(13) ?
    N2 C3 C4 . . 125.81(13) ?
    C2 C3 C4 . . 120.56(12) ?
    C6 C5 C10 . . 120.45(14) ?
    C6 C5 S1 . . 119.79(11) ?
    C10 C5 S1 . . 119.72(11) ?
    N1 C2 C3 . . 115.11(13) ?
    N1 C2 C1 . . 124.73(13) ?
    C3 C2 C1 . . 120.15(12) ?
    C9 C8 C7 . . 118.35(15) ?
    C9 C8 C11 . . 120.18(16) ?
    C7 C8 C11 . . 121.47(16) ?
    C7 C6 C5 . . 119.24(15) ?
    C7 C6 H9 . . 120.4 ?
    C5 C6 H9 . . 120.4 ?
    C10 C9 C8 . . 121.49(15) ?
    C10 C9 H11 . . 119.3 ?
    C8 C9 H11 . . 119.3 ?
    C9 C10 C5 . . 119.14(15) ?
    C9 C10 H12 . . 120.4 ?
    C5 C10 H12 . . 120.4 ?
    C3 C4 H5 . . 109.5 ?
    C3 C4 H6 . . 109.5 ?
    H5 C4 H6 . . 109.5 ?
    C3 C4 H7 . . 109.5 ?
    H5 C4 H7 . . 109.5 ?
    H6 C4 H7 . . 109.5 ?
    C6 C7 C8 . . 121.31(15) ?
    C6 C7 H10 . . 119.3 ?
    C8 C7 H10 . . 119.3 ?
    C8 C11 H13 . . 109.5 ?
    C8 C11 H14 . . 109.5 ?
    H13 C11 H14 . . 109.5 ?
    C8 C11 H15 . . 109.5 ?
    H13 C11 H15 . . 109.5 ?
    H14 C11 H15 . . 109.5 ?
    C2 C1 H2 . . 109.5 ?
    C2 C1 H3 . . 109.5 ?
    H2 C1 H3 . . 109.5 ?
    C2 C1 H4 . . 109.5 ?
    H2 C1 H4 . . 109.5 ?
    H3 C1 H4 . . 109.5 ?
loop_
    _geom_torsion_atom_site_label_1
    _geom_torsion_atom_site_label_2
    _geom_torsion_atom_site_label_3
    _geom_torsion_atom_site_label_4
    _geom_torsion_site_symmetry_1
    _geom_torsion_site_symmetry_2
    _geom_torsion_site_symmetry_3
    _geom_torsion_site_symmetry_4
    _geom_torsion
    _geom_torsion_publ_flag
    O2 S1 N3 N2 . . . . -41.25(12) ?
    O3 S1 N3 N2 . . . . -169.63(10) ?
    C5 S1 N3 N2 . . . . 75.70(12) ?
    S1 N3 N2 C3 . . . . -166.53(10) ?
    N3 N2 C3 C2 . . . . -177.60(11) ?
    N3 N2 C3 C4 . . . . 2.3(2) ?
    O2 S1 C5 C6 . . . . -117.69(13) ?
    O3 S1 C5 C6 . . . . 13.69(15) ?
    N3 S1 C5 C6 . . . . 125.76(13) ?
    O2 S1 C5 C10 . . . . 60.01(14) ?
    O3 S1 C5 C10 . . . . -168.61(12) ?
    N3 S1 C5 C10 . . . . -56.54(14) ?
    O1 N1 C2 C3 . . . . 179.96(12) ?
    O1 N1 C2 C1 . . . . 0.1(2) ?
    N2 C3 C2 N1 . . . . -179.95(12) ?
    C4 C3 C2 N1 . . . . 0.2(2) ?
    N2 C3 C2 C1 . . . . 0.0(2) ?
    C4 C3 C2 C1 . . . . -179.93(15) ?
    C10 C5 C6 C7 . . . . -0.7(2) ?
    S1 C5 C6 C7 . . . . 176.99(13) ?
    C7 C8 C9 C10 . . . . -1.6(3) ?
    C11 C8 C9 C10 . . . . 178.28(17) ?
    C8 C9 C10 C5 . . . . 1.1(3) ?
    C6 C5 C10 C9 . . . . 0.0(2) ?
    S1 C5 C10 C9 . . . . -177.65(13) ?
    C5 C6 C7 C8 . . . . 0.2(3) ?
    C9 C8 C7 C6 . . . . 0.9(3) ?
    C11 C8 C7 C6 . . . . -178.96(17) ?
loop_
    _geom_hbond_atom_site_label_D
    _geom_hbond_atom_site_label_H
    _geom_hbond_atom_site_label_A
    _geom_hbond_site_symmetry_A
    _geom_hbond_distance_DH
    _geom_hbond_distance_HA
    _geom_hbond_distance_DA
    _geom_hbond_angle_DHA
    N3 H8 O3 2_755 0.82(2) 2.19(2) 2.9830(18) 165.0(19)
    O1 H1 N1 2_565 0.84(3) 1.99(3) 2.792(2) 160(2)
data_global
_journal_date_recd_electronic     2012-01-17
_journal_date_accepted     2012-01-26
_journal_name_full     'Acta Crystallographica, Section E'
_journal_year     2012
_journal_volume     68
_journal_issue      3
_journal_page_first     o592
_journal_page_last     o592
_journal_paper_category     QO
_journal_paper_doi     10.1107/S1600536812003339
_journal_coeditor_code     FY2042
_publ_contact_author_name     'Vanessa Carratu Gervini'
_publ_contact_author_address
;
Escola de Qu\'imica e Alimentos
Universidade Federal do Rio Grande
Av. It\'alia km 08, Campus Carreiros
96201-900, Rio Grande-RS, Brazil
;
_publ_contact_author_email     'adriano@daad-alumni.de'
_publ_contact_author_fax     '55(53)32336961'
_publ_contact_author_phone     '55(53)32336955'
_publ_section_title
;
<i>N</i>'-[3-(Hydroxyimino)butan-2-ylidene]-4-methylbenzene-1-sulfonohydrazide
;
loop_
    _publ_author_name
    _publ_author_footnote
    _publ_author_address
    'Bulhosa, Maria C. S.' .
;
Escola de Qu\'imica e Alimentos
Universidade Federal do Rio Grande
Av. It\'alia km 08, Campus Carreiros
96201-900, Rio Grande, RS, Brazil
;
    'Gervini, Vanessa Carratu' .
;
Escola de Qu\'imica e Alimentos
Universidade Federal do Rio Grande
Av. It\'alia km 08, Campus Carreiros
96201-900, Rio Grande, RS, Brazil
;
    'Bresolin, Leandro' .
;
Escola de Qu\'imica e Alimentos
Universidade Federal do Rio Grande
Av. It\'alia km 08, Campus Carreiros
96201-900, Rio Grande, RS, Brazil
;
    'Locatelli, Aline' .
;
Departamento de Qu\'imica
Universidade Federal de Santa Maria
Av. Roraima, Campus,
97105-900, Santa Maria, RS, Brazil
;
    'Oliveira, Adriano Bof de' .
;
Departamento de Qu\'imica
Universidade Federal de Sergipe
Av. Marechal Rondon s/n, Campus,
49100-000, S\~ao Crist\'ov\~ao, SE, Brazil
;
_cell_special_details     ?
_iucr_refine_instructions_details
;
TITL P-1 in P-1
CELL 0.71073   5.5740  10.4354  11.3997  83.586  77.453  87.688
ZERR    2.00   0.0001   0.0002   0.0002   0.001   0.001   0.001
LATT   1
SFAC  C    H    N    O    S
UNIT  22   30   6    6    2
MERG   2
FMAP   2
MPLA O1 N1 N2 N3 C1 C2 C3 C4
MPLA C5 C6 C7 C8 C9 C10 C11
PLAN   25
SIZE     0.22   0.24   0.55
BOND   $H
CONF
ACTA
FMAP   2
EQIV $1   -x+2,   -y, -z
EQIV $2     -x, -y+1, -z
HTAB N3 O3_$1
HTAB O1 N1_$2
L.S.   10
TEMP    20.00
WGHT    0.065100    0.152600
FVAR       0.37741
S1    5    0.949314    0.061629    0.193185    11.00000    0.03284    0.03859 =
         0.04006   -0.00617   -0.01154    0.00890
O3    4    1.144121   -0.003827    0.117245    11.00000    0.03851    0.05045 =
         0.04917   -0.00706   -0.00880    0.01594
O1    4    0.018403    0.533704    0.133283    11.00000    0.05320    0.05749 =
         0.07324   -0.02364   -0.01947    0.02903
O2    4    1.005474    0.144363    0.274263    11.00000    0.04525    0.04821 =
         0.05380   -0.01243   -0.01907    0.00325
N3    3    0.810138    0.148796    0.097958    11.00000    0.04148    0.04188 =
         0.04069   -0.00672   -0.01279    0.01529
N2    3    0.639039    0.238360    0.146771    11.00000    0.03524    0.03640 =
         0.04246   -0.00398   -0.00805    0.00829
N1    3    0.175892    0.440763    0.074323    11.00000    0.03743    0.03958 =
         0.05667   -0.00929   -0.01059    0.01369
C3    1    0.493679    0.289386    0.080637    11.00000    0.03225    0.03330 =
         0.04117   -0.00150   -0.00667    0.00422
C5    1    0.741424   -0.054732    0.276301    11.00000    0.03728    0.03959 =
         0.03825   -0.00535   -0.01330    0.00588
C2    1    0.323477    0.388121    0.138062    11.00000    0.03469    0.03573 =
         0.04605   -0.00454   -0.00641    0.00454
C8    1    0.421211   -0.237531    0.416610    11.00000    0.05410    0.05200 =
         0.04273   -0.00416   -0.01484   -0.00572
C6    1    0.808817   -0.184211    0.280511    11.00000    0.04669    0.04306 =
         0.05655   -0.00964   -0.00727    0.00946
AFIX  43
H9    2    0.960243   -0.210242    0.236625    11.00000   -1.20000
AFIX   0
C9    1    0.356354   -0.107819    0.409212    11.00000    0.04505    0.05985 =
         0.05482   -0.00590   -0.00297    0.00563
AFIX  43
H11   2    0.203006   -0.082085    0.451283    11.00000   -1.20000
AFIX   0
C10   1    0.514262   -0.015827    0.340770    11.00000    0.04601    0.04436 =
         0.05679   -0.00411   -0.00599    0.01102
AFIX  43
H12   2    0.469071    0.071046    0.337888    11.00000   -1.20000
AFIX   0
C4    1    0.487050    0.257257   -0.042611    11.00000    0.05217    0.05207 =
         0.04574   -0.00944   -0.01448    0.01887
AFIX 137
H5    2    0.455442    0.167055   -0.039527    11.00000   -1.50000
H6    2    0.642368    0.276996   -0.096198    11.00000   -1.50000
H7    2    0.359067    0.307002   -0.071578    11.00000   -1.50000
AFIX   0
C7    1    0.648249   -0.274251    0.350739    11.00000    0.06199    0.03922 =
         0.06400   -0.00534   -0.01226    0.00384
AFIX  43
H10   2    0.693394   -0.361135    0.353860    11.00000   -1.20000
AFIX   0
C11   1    0.247597   -0.335057    0.494836    11.00000    0.07193    0.06505 =
         0.05904    0.00074   -0.00792   -0.01423
AFIX 137
H13   2    0.089468   -0.324844    0.474083    11.00000   -1.50000
H14   2    0.231675   -0.322024    0.578240    11.00000   -1.50000
H15   2    0.311006   -0.420455    0.482039    11.00000   -1.50000
AFIX   0
C1    1    0.331723    0.419626    0.261127    11.00000    0.05846    0.05454 =
         0.05031   -0.01531   -0.01294    0.01401
AFIX 137
H2    2    0.197513    0.477068    0.288719    11.00000   -1.50000
H3    2    0.484390    0.460356    0.258641    11.00000   -1.50000
H4    2    0.318592    0.341796    0.315483    11.00000   -1.50000
AFIX   0
H8    2    0.794297    0.111431    0.040913    11.00000    0.05316
H1    2   -0.060517    0.555662    0.079459    11.00000    0.08206
HKLF    4
REM  P-1 in P-1
REM R1 =  0.0358 for   2862 Fo > 4sig(Fo)  and  0.0404 for all   3211 data
REM    174 parameters refined using      0 restraints
END
WGHT      0.0651      0.1526
REM Highest difference peak  0.266,  deepest hole -0.280,  1-sigma level  0.045
Q1    1   0.8875  0.1140  0.1384  11.00000  0.05    0.27
Q2    1   0.8352 -0.0031  0.2310  11.00000  0.05    0.26
Q3    1   0.2852  0.2348 -0.0351  11.00000  0.05    0.25
Q4    1   0.4026  0.3355  0.1150  11.00000  0.05    0.24
Q5    1   0.9792  0.1037  0.2476  11.00000  0.05    0.24
Q6    1   0.7544 -0.1168  0.2602  11.00000  0.05    0.23
Q7    1   0.3184  0.5189  0.2621  11.00000  0.05    0.23
Q8    1   0.4954  0.3394 -0.1021  11.00000  0.05    0.23
Q9    1   0.5294 -0.2459  0.3430  11.00000  0.05    0.22
Q10   1   0.1251  0.4040  0.0293  11.00000  0.05    0.21
Q11   1   0.2279  0.3971  0.1124  11.00000  0.05    0.21
Q12   1   0.5871  0.2730  0.1000  11.00000  0.05    0.21
Q13   1   0.6392 -0.0401  0.3093  11.00000  0.05    0.21
Q14   1   0.4194 -0.1659  0.4343  11.00000  0.05    0.21
Q15   1   0.5871  0.1975 -0.0771  11.00000  0.05    0.21
Q16   1   0.5376  0.2472  0.1226  11.00000  0.05    0.20
Q17   1   0.3202  0.4007  0.1993  11.00000  0.05    0.20
Q18   1   0.4978  0.2792  0.0226  11.00000  0.05    0.20
Q19   1   0.3430 -0.2802  0.4500  11.00000  0.05    0.19
Q20   1   0.4668  0.3784  0.2918  11.00000  0.05    0.19
Q21   1   0.4627 -0.0695  0.3926  11.00000  0.05    0.17
Q22   1   0.6585  0.2570  0.1926  11.00000  0.05    0.17
Q23   1   1.0799  0.0379  0.1464  11.00000  0.05    0.17
Q24   1   0.7239  0.2007  0.1185  11.00000  0.05    0.17
Q25   1   0.1749 -0.3794  0.4398  11.00000  0.05    0.17
;
