# Supplementary material for: N′-[3-(Hy­droxy­imino)­butan-2-yl­idene]-4-methyl­benzene-1-sulfono­hydrazide
Source: Acta Crystallogr Sect E Struct Rep Online. 2012 Feb 4;68(Pt 3):o592. doi: 10.1107/S1600536812003339 (PMC3297317; doi:10.1107/S1600536812003339)
Supplement: Supplementary file 2 [file e-68-0o592-Isup2.hkl]

# 
# h,k,l, Fc-squared, Fo-squared, sigma(Fo-squared) and status flag 
# 
data_I
_shelx_title ' P-1 in P-1' 
_shelx_refln_list_code          4 
_shelx_F_calc_maximum       83.83 
_exptl_crystal_F_000       284.00 
_reflns_d_resolution_high  0.7488 
 
loop_ 
 _symmetry_equiv_pos_as_xyz 
 'x, y, z' 
 '-x, -y, -z' 
 
_cell_length_a     5.5740 
_cell_length_b    10.4354 
_cell_length_c    11.3997 
_cell_angle_alpha  83.586 
_cell_angle_beta   77.453 
_cell_angle_gamma  87.688 
 
_shelx_F_squared_multiplier     1.000 
 
loop_ 
 _refln_index_h 
 _refln_index_k 
 _refln_index_l 
 _refln_F_squared_calc 
 _refln_F_squared_meas 
 _refln_F_squared_sigma 
 _refln_observed_status 
   1   0   0       35.75       38.16      0.23 o 
   2   0   0      242.77      249.39      1.31 o 
   3   0   0       94.64       86.04      0.87 o 
   4   0   0       78.71       76.50      0.72 o 
   5   0   0       12.00       10.54      0.32 o 
   6   0   0       79.91       81.10      1.08 o 
   7   0   0       20.10       18.91      0.68 o 
  -7   1   0        1.39        2.49      0.53 o 
  -6   1   0       62.35       57.91      0.92 o 
  -5   1   0        8.04        7.16      0.36 o 
  -4   1   0        0.92        1.01      0.15 o 
  -3   1   0      211.57      265.68      1.68 o 
  -2   1   0      212.29      225.04      1.30 o 
  -1   1   0      254.54      244.90      1.04 o 
   0   1   0     1311.11     1353.42      8.86 o 
   1   1   0      772.16      819.17      8.82 o 
   2   1   0      330.16      315.78      1.82 o 
   3   1   0        3.45        7.03      0.16 o 
   4   1   0       16.36       16.24      0.35 o 
   5   1   0       12.16       12.07      0.32 o 
   6   1   0        2.66        3.30      0.27 o 
   7   1   0        7.44        7.72      0.40 o 
  -7   2   0       11.00       14.08      0.83 o 
  -6   2   0       36.23       34.23      1.09 o 
  -5   2   0        3.43        3.44      0.53 o 
  -4   2   0       18.49       19.02      0.41 o 
  -3   2   0       89.74      111.08      1.15 o 
  -2   2   0      113.85       93.86      0.74 o 
  -1   2   0      712.06      758.82      4.61 o 
   0   2   0      169.98      158.91      0.82 o 
   1   2   0     7027.52     7020.55    110.57 o 
   2   2   0        1.35        0.30      0.07 o 
   3   2   0      183.56      223.44      2.22 o 
   4   2   0      122.73      111.74      0.79 o 
   5   2   0       17.40       14.43      0.35 o 
   6   2   0       10.56       10.66      0.36 o 
   7   2   0       32.41       32.56      0.67 o 
  -7   3   0       20.12       23.51      1.06 o 
  -6   3   0       74.30       70.86      1.83 o 
  -5   3   0      515.68      509.19      5.10 o 
  -4   3   0       97.04       95.53      1.04 o 
  -3   3   0      375.88      428.14      2.64 o 
  -2   3   0      482.63      472.41      3.06 o 
  -1   3   0      156.09      168.32      2.33 o 
   0   3   0       45.30       46.37      0.37 o 
   1   3   0     1155.53     1270.80      8.61 o 
   2   3   0      255.56      270.85      4.98 o 
   3   3   0       26.68       15.78      0.18 o 
   4   3   0       66.71       67.77      0.54 o 
   5   3   0        8.82        7.00      0.25 o 
   6   3   0        9.95        9.77      0.38 o 
   7   3   0        1.57        1.75      0.43 o 
  -6   4   0       27.93       24.85      1.04 o 
  -5   4   0       43.86       43.29      1.00 o 
  -4   4   0       79.50       84.34      1.13 o 
  -3   4   0      387.01      342.15      2.21 o 
  -2   4   0        1.72        1.42      0.17 o 
  -1   4   0     1157.63     1245.14      6.94 o 
   0   4   0      333.21      341.06      2.35 o 
   1   4   0        1.73        3.03      0.11 o 
   2   4   0     1128.10     1179.18      8.90 o 
   3   4   0       17.24       17.34      1.05 o 
   4   4   0       22.10       23.63      0.40 o 
   5   4   0        0.58        0.56      0.12 o 
   6   4   0       25.40       25.73      0.64 o 
  -6   5   0       16.04       16.60      0.93 o 
  -5   5   0       63.55       65.20      1.30 o 
  -4   5   0      509.24      503.81      4.70 o 
  -3   5   0      822.26      797.29      6.02 o 
  -2   5   0      203.95      220.63      2.09 o 
  -1   5   0       21.22       28.94      0.50 o 
   0   5   0        0.12        4.76      0.16 o 
   1   5   0      130.56      144.12      1.01 o 
   2   5   0      114.12      121.22      1.30 o 
   3   5   0      107.35       99.06      2.67 o 
   4   5   0       19.77       17.65      0.40 o 
   5   5   0       18.77       18.78      0.72 o 
   6   5   0       32.38       33.64      0.62 o 
  -6   6   0        1.81        1.24      0.51 o 
  -5   6   0        0.10       -0.23      0.32 o 
  -4   6   0        0.31        0.11      0.27 o 
  -3   6   0      670.33      649.49      5.44 o 
  -2   6   0       92.48       92.87      1.03 o 
  -1   6   0      208.35      261.30      1.83 o 
   0   6   0      124.30      161.02      1.11 o 
   1   6   0       95.87       91.87      0.92 o 
   2   6   0        0.83        0.68      0.11 o 
   3   6   0        3.62        5.87      0.27 o 
   4   6   0       45.46       40.47      0.71 o 
   5   6   0       19.18       19.66      1.47 o 
   6   6   0       10.93       10.75      0.65 o 
  -6   7   0       63.35       69.69      1.91 o 
  -5   7   0       16.83       17.57      0.82 o 
  -4   7   0      103.47      105.22      1.50 o 
  -3   7   0      272.93      273.04      2.69 o 
  -2   7   0       62.28       57.83      0.90 o 
  -1   7   0       23.37       21.59      0.44 o 
   0   7   0       59.63       56.49      0.61 o 
   1   7   0       87.15       69.87      0.81 o 
   2   7   0       10.24        8.51      0.24 o 
   3   7   0       71.60       78.37      0.80 o 
   4   7   0       28.92       25.52      0.63 o 
   5   7   0        4.49        4.42      0.91 o 
   6   7   0       28.16       27.79      1.42 o 
  -5   8   0        2.60        2.94      0.57 o 
  -4   8   0        0.64        0.19      0.31 o 
  -3   8   0        0.40        0.02      0.24 o 
  -2   8   0      123.86      130.78      1.57 o 
  -1   8   0       64.42       63.67      0.82 o 
   0   8   0       12.00        9.76      0.30 o 
   1   8   0      453.86      468.01      3.37 o 
   2   8   0       71.08       65.52      0.76 o 
   3   8   0        2.46        3.05      0.15 o 
   4   8   0       50.92       50.67      1.57 o 
   5   8   0        0.03       -0.07      0.63 o 
   6   8   0        4.47        3.51      0.28 o 
  -5   9   0       39.26       44.58      1.26 o 
  -4   9   0       10.93        9.69      0.66 o 
  -3   9   0       19.15       18.88      0.86 o 
  -2   9   0       20.86       21.42      0.81 o 
  -1   9   0      125.60      113.73      1.66 o 
   0   9   0       48.18       48.73      0.69 o 
   1   9   0        0.20       -0.08      0.17 o 
   2   9   0       40.67       40.18      0.52 o 
   3   9   0       31.96       34.05      0.47 o 
   4   9   0       44.79       41.57      1.09 o 
   5   9   0        0.09        0.42      0.15 o 
  -4  10   0        0.24       -0.36      0.36 o 
  -3  10   0        0.28        0.19      0.36 o 
  -2  10   0        4.87        3.05      0.45 o 
  -1  10   0      143.24      137.53      2.43 o 
   0  10   0       95.25       95.03      1.23 o 
   1  10   0       14.28       13.95      0.42 o 
   2  10   0       69.85       71.87      0.79 o 
   3  10   0       31.63       33.25      0.48 o 
   4  10   0       19.81       21.36      0.66 o 
   5  10   0       21.93       21.99      1.34 o 
  -4  11   0        8.56        8.08      0.87 o 
  -3  11   0        3.07        1.71      0.47 o 
  -2  11   0        0.27        0.03      0.38 o 
  -1  11   0        0.12       -0.45      0.45 o 
   0  11   0        1.49        0.95      0.35 o 
   1  11   0       24.72       24.04      0.56 o 
   2  11   0        1.67        2.20      0.22 o 
   3  11   0       46.74       46.34      0.62 o 
   4  11   0       11.28       12.11      0.40 o 
  -3  12   0        7.94        9.04      0.89 o 
  -2  12   0        5.74        5.82      0.74 o 
  -1  12   0       10.13        9.49      0.95 o 
   0  12   0        0.45       -0.09      0.47 o 
   1  12   0       17.75       17.96      0.89 o 
   2  12   0       13.33       13.44      0.46 o 
   3  12   0       16.94       18.22      0.44 o 
  -2  13   0       23.71       25.69      1.29 o 
  -1  13   0        2.84        3.14      1.02 o 
   0  13   0       10.90       11.15      0.87 o 
   1  13   0        8.84        9.22      0.77 o 
   2  13   0        0.05       -0.27      0.27 o 
  -2 -13   1       25.04       25.91      0.65 o 
  -1 -13   1        5.56        5.79      0.70 o 
   0 -13   1        2.05        1.67      0.95 o 
   1 -13   1        8.00        6.46      0.79 o 
   2 -13   1       48.25       53.31      1.79 o 
  -3 -12   1        6.20        7.05      0.32 o 
  -2 -12   1       25.33       25.88      0.60 o 
  -1 -12   1       10.60       11.97      0.66 o 
   0 -12   1       89.03       94.15      2.06 o 
   1 -12   1        2.78        3.31      0.70 o 
   2 -12   1        8.90       10.16      0.92 o 
   3 -12   1        5.49        3.26      0.55 o 
  -4 -11   1        0.04        0.13      0.24 o 
  -3 -11   1       17.07       19.18      0.42 o 
  -2 -11   1        0.01        0.07      0.20 o 
  -1 -11   1       25.43       26.13      0.58 o 
   0 -11   1       46.89       49.14      2.14 o 
   1 -11   1       41.49       42.90      1.36 o 
   2 -11   1       65.14       61.44      1.54 o 
   3 -11   1       40.27       41.76      1.19 o 
   4 -11   1        4.51        5.34      0.79 o 
  -4 -10   1        7.20        6.28      0.54 o 
  -3 -10   1        1.26        0.29      0.18 o 
  -2 -10   1       30.64       32.73      0.57 o 
  -1 -10   1        0.29        0.36      0.19 o 
   0 -10   1       13.24       14.40      0.50 o 
   1 -10   1       59.06       61.08      1.54 o 
   2 -10   1       35.54       33.69      0.99 o 
   3 -10   1        0.28       -0.19      0.35 o 
   4 -10   1       41.19       44.56      1.54 o 
  -5  -9   1       20.24       17.23      0.57 o 
  -4  -9   1        3.12        3.26      0.28 o 
  -3  -9   1        1.71        1.55      0.15 o 
  -2  -9   1        0.44        0.52      0.16 o 
  -1  -9   1      197.11      189.58      2.68 o 
   0  -9   1       48.71       48.93      0.77 o 
   1  -9   1       34.49       29.59      0.66 o 
   2  -9   1      338.66      322.89      3.66 o 
   3  -9   1       39.18       41.37      0.91 o 
   4  -9   1       69.02       71.99      1.35 o 
   5  -9   1       10.30       10.69      0.76 o 
  -5  -8   1       15.83       13.96      0.55 o 
  -4  -8   1       12.06       10.69      0.26 o 
  -3  -8   1       16.71       14.87      0.27 o 
  -2  -8   1       27.43       24.68      0.39 o 
  -1  -8   1      183.10      169.96      1.48 o 
   0  -8   1       13.06       16.40      0.37 o 
   1  -8   1       61.73       57.07      0.77 o 
   2  -8   1      123.56      122.38      1.50 o 
   3  -8   1        1.00        1.13      0.29 o 
   4  -8   1        3.75        4.55      0.48 o 
   5  -8   1       24.52       25.96      0.93 o 
  -6  -7   1        2.88        2.82      0.21 o 
  -5  -7   1       20.56       21.27      0.33 o 
  -4  -7   1       40.96       42.75      0.86 o 
  -3  -7   1        2.93        3.60      0.14 o 
  -2  -7   1       36.68       34.09      0.40 o 
  -1  -7   1       75.17       81.98      0.76 o 
   0  -7   1       10.12        5.68      0.24 o 
   1  -7   1       84.22       80.31      0.82 o 
   2  -7   1       62.92       60.52      1.00 o 
   3  -7   1      607.98      592.81      6.08 o 
   4  -7   1      125.84      123.86      1.86 o 
   5  -7   1       37.57       34.97      1.04 o 
   6  -7   1       11.17       12.77      0.99 o 
  -6  -6   1        3.07        4.46      0.38 o 
  -5  -6   1       16.68       17.76      0.36 o 
  -4  -6   1        3.41        2.21      0.60 o 
  -3  -6   1      313.54      300.14      1.91 o 
  -2  -6   1      119.61      108.94      0.77 o 
  -1  -6   1       61.87       58.23      0.57 o 
   0  -6   1        6.15        5.92      0.22 o 
   1  -6   1       34.41       33.17      0.50 o 
   2  -6   1       24.80       15.08      0.46 o 
   3  -6   1       13.80        9.89      0.75 o 
   4  -6   1      292.76      290.68      3.32 o 
   5  -6   1       12.69       13.73      0.70 o 
   6  -6   1       27.38       25.79      1.14 o 
  -6  -5   1        1.04        1.89      0.27 o 
  -5  -5   1        1.88        2.18      0.29 o 
  -4  -5   1        9.35        9.48      0.30 o 
  -3  -5   1       78.73       84.79      0.74 o 
  -2  -5   1      197.52      202.89      1.24 o 
  -1  -5   1      217.01      227.65      1.49 o 
   0  -5   1       11.25        8.07      0.24 o 
   1  -5   1        3.46        1.70      0.15 o 
   2  -5   1       74.85       85.71      1.05 o 
   3  -5   1        6.80        5.37      0.36 o 
   4  -5   1     1160.75     1157.11      9.18 o 
   5  -5   1        7.87        8.03      0.72 o 
   6  -5   1        8.59        7.92      0.74 o 
  -6  -4   1        0.41        0.37      0.17 o 
  -5  -4   1        3.45        4.05      0.19 o 
  -4  -4   1        0.45       -0.01      0.07 o 
  -3  -4   1       25.13       20.22      0.25 o 
  -2  -4   1     1865.08     1904.89     14.45 o 
  -1  -4   1      376.55      364.15      2.44 o 
   0  -4   1      272.80      285.11      1.72 o 
   1  -4   1     1074.10     1134.58      7.52 o 
   2  -4   1       35.85       28.97      0.59 o 
   3  -4   1        2.78        1.22      0.16 o 
   4  -4   1      120.79      112.27      1.21 o 
   5  -4   1        9.08       10.64      0.72 o 
   6  -4   1        0.01       -0.42      0.56 o 
  -6  -3   1        0.66        0.51      0.18 o 
  -5  -3   1        0.05        0.06      0.10 o 
  -4  -3   1      124.90      118.41      0.89 o 
  -3  -3   1       51.28       46.08      0.45 o 
  -2  -3   1      937.87     1084.12      8.22 o 
  -1  -3   1       45.30       41.26      0.32 o 
   0  -3   1      496.43      500.81      2.66 o 
   1  -3   1      320.44      314.19      2.26 o 
   2  -3   1        1.95        0.66      0.10 o 
   3  -3   1       53.99       55.03      0.68 o 
   4  -3   1       18.70       19.56      0.41 o 
   5  -3   1       28.14       25.89      0.77 o 
   6  -3   1       12.09       10.49      0.77 o 
   7  -3   1        2.37        2.22      0.52 o 
  -7  -2   1       12.67       13.16      0.58 o 
  -6  -2   1        9.22        9.01      0.33 o 
  -5  -2   1        1.43        1.29      0.15 o 
  -4  -2   1       36.22       33.95      0.43 o 
  -3  -2   1       29.87       32.74      0.29 o 
  -2  -2   1      910.99      956.34      6.50 o 
   0  -2   1      399.95      410.40      2.31 o 
   1  -2   1     1209.11     1196.27      8.80 o 
   2  -2   1      196.03      208.39      1.34 o 
   3  -2   1      594.47      597.80      3.83 o 
   4  -2   1      123.81      110.92      1.09 o 
   5  -2   1      543.10      543.99      4.44 o 
   6  -2   1       12.33       10.88      0.57 o 
   7  -2   1        0.41       -0.01      0.42 o 
  -7  -1   1       20.93       18.92      0.56 o 
  -6  -1   1        7.60        7.16      0.29 o 
  -5  -1   1      131.87      129.76      1.11 o 
  -4  -1   1       52.58       60.74      0.60 o 
  -3  -1   1        2.42        4.37      0.14 o 
  -2  -1   1        8.54        9.75      0.15 o 
  -1  -1   1       40.07       44.61      0.28 o 
   0  -1   1       53.33       55.77      0.37 o 
   1  -1   1     4336.87     4502.09     20.76 o 
   2  -1   1        2.47        2.04      0.12 o 
   3  -1   1       81.55       74.62      0.81 o 
   4  -1   1       51.07       48.72      0.73 o 
   5  -1   1      141.30      137.96      1.69 o 
   6  -1   1        4.00        3.15      0.39 o 
   7  -1   1       11.03       10.00      1.12 o 
  -7   0   1        6.80        6.67      0.42 o 
  -6   0   1        2.50        2.11      0.25 o 
  -5   0   1      118.80      117.23      1.07 o 
  -4   0   1       19.80       19.62      0.35 o 
  -3   0   1      189.20      187.06      1.33 o 
  -2   0   1       15.64       16.56      0.18 o 
  -1   0   1      196.63      220.49      1.26 o 
   0   0   1     1556.62     1541.96     18.06 o 
   1   0   1     1345.25     1393.15      7.39 o 
   2   0   1      682.63      672.22      3.52 o 
   3   0   1       72.78       94.36      0.98 o 
   4   0   1       54.47       58.11      0.94 o 
   5   0   1      110.31      106.43      1.35 o 
   6   0   1      185.90      182.64      3.95 o 
   7   0   1        0.01        0.28      0.24 o 
  -7   1   1        8.88        9.51      0.74 o 
  -6   1   1      193.14      193.10      2.20 o 
  -5   1   1       68.09       65.70      0.76 o 
  -4   1   1      347.19      344.59      2.37 o 
  -3   1   1      292.05      277.73      1.76 o 
  -2   1   1      898.08      955.46      5.79 o 
  -1   1   1      740.67      773.72      3.74 o 
   0   1   1      689.09      753.76      3.79 o 
   1   1   1      710.03      713.65      4.86 o 
   2   1   1       59.73       84.37      0.66 o 
   3   1   1      111.34      122.01      0.94 o 
   4   1   1       67.31       69.72      0.64 o 
   5   1   1       57.27       57.00      0.74 o 
   6   1   1        8.80        9.37      0.51 o 
   7   1   1       34.53       35.71      0.93 o 
  -7   2   1        0.37        0.39      0.42 o 
  -6   2   1        4.42        4.66      0.44 o 
  -5   2   1      197.07      190.00      1.95 o 
  -4   2   1      233.20      232.12      1.64 o 
  -3   2   1        8.44        5.47      0.17 o 
  -2   2   1     2921.51     3100.46     17.71 o 
  -1   2   1        1.05        0.34      0.06 o 
   0   2   1      182.05      228.29      1.11 o 
   1   2   1       11.07       13.38      0.16 o 
   2   2   1      321.76      338.46      5.90 o 
   3   2   1       37.40       34.98      0.44 o 
   4   2   1       37.79       49.12      0.47 o 
   5   2   1      254.78      265.04      2.04 o 
   6   2   1        3.13        3.03      0.25 o 
   7   2   1       30.54       30.07      0.74 o 
  -6   3   1        4.20        4.93      0.47 o 
  -5   3   1      458.38      442.49      3.88 o 
  -4   3   1      180.91      182.37      1.48 o 
  -3   3   1      320.00      333.56      2.14 o 
  -2   3   1       22.10        9.71      0.24 o 
  -1   3   1        8.31        7.04      0.31 o 
   0   3   1     1852.03     1847.39     10.67 o 
   1   3   1     1630.15     1709.68     10.67 o 
   2   3   1        1.68        0.98      0.35 o 
   3   3   1       20.03       17.42      0.58 o 
   4   3   1        4.05        5.87      0.14 o 
   5   3   1      128.81      131.81      1.33 o 
   6   3   1        3.37        3.20      0.23 o 
   7   3   1        3.05        3.38      0.34 o 
  -6   4   1        9.58        8.56      0.59 o 
  -5   4   1        3.03        1.82      0.36 o 
  -4   4   1      184.50      178.68      2.94 o 
  -3   4   1       51.50       51.89      0.85 o 
  -2   4   1        0.40        0.67      0.16 o 
  -1   4   1      704.43      771.54      4.79 o 
   0   4   1      222.52      258.44      1.71 o 
   1   4   1      155.35      130.63      0.88 o 
   2   4   1      988.11     1032.57      9.13 o 
   3   4   1       38.10       35.45      1.40 o 
   4   4   1       39.63       39.80      0.44 o 
   5   4   1        7.05        8.41      0.35 o 
   6   4   1       31.35       29.52      0.65 o 
   7   4   1        9.97        8.99      0.39 o 
  -6   5   1        0.01        0.06      0.34 o 
  -5   5   1        0.35        0.00      0.28 o 
  -4   5   1       68.05       65.30      1.07 o 
  -3   5   1        0.37        0.53      0.20 o 
  -2   5   1       65.66       52.99      0.79 o 
  -1   5   1       54.84       72.12      0.74 o 
   0   5   1       48.95       74.00      0.65 o 
   1   5   1       25.45       32.61      0.35 o 
   2   5   1      437.81      467.29      5.38 o 
   3   5   1        5.26        7.02      0.84 o 
   4   5   1        6.68        6.18      0.84 o 
   5   5   1       17.61       15.41      0.45 o 
   6   5   1       10.47        9.61      0.41 o 
  -6   6   1        5.04        5.36      0.73 o 
  -5   6   1       50.54       51.57      1.46 o 
  -4   6   1       43.12       41.22      1.21 o 
  -3   6   1      103.94       93.32      1.12 o 
  -2   6   1       85.99       82.55      1.07 o 
  -1   6   1       31.97       30.79      0.48 o 
   0   6   1       53.42       45.66      0.50 o 
   1   6   1        6.75        5.08      0.20 o 
   2   6   1      112.56       94.36      0.78 o 
   3   6   1      294.43      306.87      8.85 o 
   4   6   1       47.13       52.44      2.11 o 
   5   6   1        0.10       -0.07      0.49 o 
   6   6   1        1.33        1.17      0.15 o 
  -6   7   1       61.72       64.18      1.86 o 
  -5   7   1        9.06        8.48      1.68 o 
  -4   7   1       49.49       50.05      1.13 o 
  -3   7   1       78.80       78.36      1.29 o 
  -2   7   1        4.31        3.22      0.32 o 
  -1   7   1       16.07       13.95      0.35 o 
   0   7   1      174.97      195.63      1.62 o 
   1   7   1      127.86      129.78      1.13 o 
   2   7   1      363.84      369.85      2.39 o 
   3   7   1      118.85      114.76      1.16 o 
   4   7   1       13.59       14.11      1.33 o 
   5   7   1        8.31       10.46      1.26 o 
   6   7   1        0.14        0.98      0.77 o 
  -5   8   1       14.46       15.62      0.99 o 
  -4   8   1       21.56       23.12      0.83 o 
  -3   8   1        0.86        1.40      0.30 o 
  -2   8   1        2.16        1.59      0.29 o 
  -1   8   1       71.37       72.51      1.54 o 
   0   8   1       55.87       63.52      0.69 o 
   1   8   1       78.37       75.48      0.82 o 
   2   8   1      258.66      257.45      1.97 o 
   3   8   1       72.11       67.28      0.92 o 
   4   8   1       78.07       79.21      0.92 o 
   5   8   1       38.21       36.65      1.97 o 
   6   8   1        3.83        4.56      1.05 o 
  -5   9   1       26.12       28.22      1.01 o 
  -4   9   1        3.89        3.29      0.50 o 
  -3   9   1       19.36       18.44      0.77 o 
  -2   9   1       63.30       57.38      1.20 o 
  -1   9   1       62.20       53.01      1.29 o 
   0   9   1        2.67        1.14      0.19 o 
   1   9   1       14.01       12.82      0.48 o 
   2   9   1       28.27       27.85      0.57 o 
   3   9   1       28.90       26.55      0.51 o 
   4   9   1       20.69       18.93      0.51 o 
   5   9   1       25.95       22.79      0.95 o 
  -4  10   1       39.87       47.67      1.56 o 
  -3  10   1        6.91        7.15      0.59 o 
  -2  10   1       50.36       46.33      2.19 o 
  -1  10   1       59.11       55.22      1.16 o 
   0  10   1       11.20       11.47      0.51 o 
   1  10   1       70.82       66.69      1.18 o 
   2  10   1        7.20        7.82      0.35 o 
   3  10   1       10.79        8.24      0.31 o 
   4  10   1        3.83        2.80      0.21 o 
   5  10   1       20.87       17.64      0.44 o 
  -4  11   1       37.88       41.55      1.86 o 
  -3  11   1        9.70        9.24      0.70 o 
  -2  11   1       73.94       75.42      1.51 o 
  -1  11   1       99.38       99.90      3.26 o 
   0  11   1       80.00       81.74      1.76 o 
   1  11   1       18.42       19.21      0.55 o 
   2  11   1       10.99       11.05      0.40 o 
   3  11   1        2.15        1.36      0.20 o 
   4  11   1        6.05        5.26      0.31 o 
  -3  12   1        6.74        7.38      0.66 o 
  -2  12   1       36.01       35.48      1.36 o 
  -1  12   1       40.01       45.69      1.46 o 
   0  12   1       58.12       56.45      1.54 o 
   1  12   1        3.97        4.82      0.38 o 
   2  12   1        0.00       -0.17      0.21 o 
   3  12   1        9.17        8.96      0.38 o 
  -2  13   1       13.47       11.46      1.02 o 
  -1  13   1       34.48       39.56      1.44 o 
   0  13   1       72.99       74.58      1.86 o 
   1  13   1        9.58        8.46      0.74 o 
   2  13   1       10.87        9.93      0.45 o 
  -1 -13   2        8.53        7.71      1.30 o 
   0 -13   2       11.90       10.34      0.87 o 
   1 -13   2       17.38       16.45      1.09 o 
   2 -13   2       39.61       39.74      2.18 o 
  -3 -12   2        0.26       -0.06      0.18 o 
  -2 -12   2        3.11        2.02      0.28 o 
  -1 -12   2        3.75        4.15      0.47 o 
   0 -12   2        4.33        4.14      0.62 o 
   1 -12   2        0.65        1.02      1.47 o 
   2 -12   2       17.32       20.21      1.14 o 
   3 -12   2       28.85       27.15      1.68 o 
  -4 -11   2        7.78        6.57      0.42 o 
  -3 -11   2       31.04       33.55      0.81 o 
  -2 -11   2       16.31       15.85      0.53 o 
  -1 -11   2        0.04       -0.19      0.23 o 
   0 -11   2        0.40        0.74      0.35 o 
   1 -11   2      121.83      120.44      2.41 o 
   2 -11   2        4.77        5.19      0.67 o 
   3 -11   2       37.29       34.57      1.11 o 
   4 -11   2        0.45       -0.50      0.50 o 
  -4 -10   2       10.79        9.79      0.37 o 
  -3 -10   2       41.77       42.40      0.64 o 
  -2 -10   2       21.40       22.79      0.50 o 
  -1 -10   2       39.17       38.11      0.75 o 
   0 -10   2        3.01        2.41      0.30 o 
   1 -10   2        6.31        6.39      0.48 o 
   2 -10   2        6.93        6.86      0.55 o 
   3 -10   2       10.69       10.15      0.67 o 
   4 -10   2        5.68        4.60      0.69 o 
  -5  -9   2       24.94       26.07      1.03 o 
  -4  -9   2        0.43        0.31      0.17 o 
  -3  -9   2       35.74       35.03      0.48 o 
  -2  -9   2       54.97       53.63      0.64 o 
  -1  -9   2        0.02       -0.12      0.16 o 
   0  -9   2       95.37       94.54      1.58 o 
   1  -9   2       11.55       11.82      0.64 o 
   2  -9   2      464.97      447.97      4.77 o 
   3  -9   2        6.26        6.13      0.46 o 
   4  -9   2        5.13        3.90      0.43 o 
   5  -9   2       14.72       14.90      0.95 o 
  -5  -8   2        0.60        0.10      0.14 o 
  -4  -8   2       74.19       66.13      0.96 o 
  -3  -8   2        7.02        8.54      0.24 o 
  -2  -8   2       51.68       54.31      0.61 o 
  -1  -8   2       20.38       23.02      0.61 o 
   0  -8   2      235.50      235.38      1.94 o 
   1  -8   2       12.11       10.70      0.48 o 
   2  -8   2        0.13        0.07      0.30 o 
   3  -8   2        9.85        9.37      0.63 o 
   4  -8   2        0.28        0.46      0.33 o 
   5  -8   2       10.78       10.63      0.70 o 
  -5  -7   2        0.12       -0.02      0.13 o 
  -4  -7   2       20.33       18.27      0.57 o 
  -3  -7   2       62.48       50.08      0.51 o 
  -2  -7   2       39.39       39.25      0.50 o 
  -1  -7   2      289.68      280.70      2.43 o 
   0  -7   2        4.25        3.71      0.20 o 
   1  -7   2        0.21        0.64      0.15 o 
   2  -7   2        0.34        0.14      0.24 o 
   3  -7   2      399.84      388.73      3.58 o 
   4  -7   2       61.80       59.12      1.06 o 
   5  -7   2       11.51       10.32      0.70 o 
   6  -7   2        8.70        8.09      0.87 o 
  -6  -6   2       16.22       17.63      0.42 o 
  -5  -6   2        1.27        1.07      0.16 o 
  -4  -6   2        0.87        0.33      0.09 o 
  -3  -6   2      259.58      259.11      1.91 o 
  -2  -6   2        3.35        2.77      0.22 o 
  -1  -6   2      337.61      363.98      2.60 o 
   0  -6   2      166.67      160.38      1.23 o 
   1  -6   2       59.39       52.41      0.66 o 
   2  -6   2       48.58       56.85      0.86 o 
   3  -6   2      315.85      300.64      2.85 o 
   4  -6   2       51.24       52.23      1.12 o 
   5  -6   2        1.95        1.30      0.39 o 
   6  -6   2        3.82        3.60      0.62 o 
  -6  -5   2       33.31       33.49      0.84 o 
  -5  -5   2        6.65        6.36      0.23 o 
  -4  -5   2        9.25        7.23      0.23 o 
  -3  -5   2       16.60       20.85      0.43 o 
  -2  -5   2       42.52       43.71      0.54 o 
  -1  -5   2       95.73       84.92      0.83 o 
   0  -5   2       38.44       39.54      0.42 o 
   1  -5   2       13.70        7.75      0.25 o 
   2  -5   2      252.33      265.71      2.44 o 
   3  -5   2      203.04      209.34      2.10 o 
   4  -5   2        0.11       -0.25      0.25 o 
   5  -5   2       52.27       50.87      1.39 o 
   6  -5   2        2.72        1.05      0.49 o 
  -6  -4   2        7.43        7.61      0.43 o 
  -5  -4   2       36.12       34.55      0.43 o 
  -4  -4   2        0.10        0.17      0.09 o 
  -3  -4   2        0.03        0.01      0.07 o 
  -2  -4   2     1233.12     1319.18      8.58 o 
  -1  -4   2      335.36      337.60      2.49 o 
   0  -4   2      344.70      395.25      2.52 o 
   1  -4   2        2.56       -0.11      0.11 o 
   2  -4   2      657.42      622.37      5.01 o 
   3  -4   2      721.90      724.21      5.84 o 
   4  -4   2      597.30      584.99      5.71 o 
   5  -4   2        6.03        6.07      0.60 o 
   6  -4   2       31.82       32.12      1.14 o 
   7  -4   2        4.93        4.07      1.23 o 
  -6  -3   2       16.01       17.47      0.37 o 
  -5  -3   2       64.20       63.82      0.65 o 
  -4  -3   2        0.12       -0.04      0.10 o 
  -3  -3   2      113.01      106.87      0.76 o 
  -2  -3   2      493.61      563.75      3.70 o 
  -1  -3   2     1838.62     2053.69     15.61 o 
   0  -3   2      255.49      251.11      1.63 o 
   1  -3   2       20.71       22.11      0.39 o 
   2  -3   2      269.16      265.13      2.03 o 
   3  -3   2       77.70       81.20      0.78 o 
   4  -3   2      235.54      229.02      1.91 o 
   5  -3   2      158.73      155.06      2.50 o 
   6  -3   2      111.07      105.90      2.53 o 
   7  -3   2        7.77        7.97      0.98 o 
  -6  -2   2       13.53       12.50      0.34 o 
  -5  -2   2        0.70        0.80      0.15 o 
  -4  -2   2      579.27      571.47      3.64 o 
  -3  -2   2        4.55        7.09      0.19 o 
  -2  -2   2       27.64       22.04      0.24 o 
  -1  -2   2     1537.33     1674.26     12.05 o 
   0  -2   2      126.72      136.08      0.95 o 
   1  -2   2       52.22       27.38      0.40 o 
   2  -2   2      406.72      388.89      2.50 o 
   3  -2   2       50.26       38.92      0.47 o 
   4  -2   2      188.32      195.92      1.65 o 
   5  -2   2      386.90      381.22      3.28 o 
   6  -2   2       25.63       24.49      0.94 o 
   7  -2   2        3.07        3.64      0.56 o 
  -6  -1   2        4.55        3.84      0.25 o 
  -5  -1   2       22.48       22.06      0.43 o 
  -4  -1   2      617.01      638.78      4.06 o 
  -3  -1   2      144.47      121.52      0.93 o 
  -2  -1   2      437.83      445.33      2.90 o 
  -1  -1   2     1118.65     1172.88     10.46 o 
   0  -1   2      438.70      455.41      2.36 o 
   1  -1   2     3313.68     3357.27     17.40 o 
   2  -1   2      438.19      499.85      3.11 o 
   3  -1   2      281.84      330.35      2.52 o 
   4  -1   2       18.66       20.22      0.47 o 
   5  -1   2       52.23       52.34      0.78 o 
   6  -1   2      170.68      169.24      1.91 o 
   7  -1   2       11.74       13.13      0.95 o 
  -6   0   2       31.89       33.12      0.71 o 
  -5   0   2       49.26       49.33      0.64 o 
  -4   0   2       87.03       82.75      0.79 o 
  -3   0   2     1008.33     1060.95      6.48 o 
  -2   0   2        6.08        4.24      0.17 o 
  -1   0   2      850.69      775.97      4.63 o 
   0   0   2      772.61      780.60      5.83 o 
   1   0   2     1670.06     1684.26      8.89 o 
   2   0   2      667.75      694.93      4.21 o 
   3   0   2      254.07      294.55      2.10 o 
   4   0   2        0.10        0.29      0.15 o 
   5   0   2       25.94       25.55      0.51 o 
   6   0   2       74.47       71.00      0.98 o 
   7   0   2        1.14        1.21      0.28 o 
  -6   1   2       50.98       50.04      0.78 o 
  -5   1   2       18.15       16.67      0.40 o 
  -4   1   2       87.90       80.23      0.80 o 
  -3   1   2        3.92        3.14      0.15 o 
  -2   1   2        1.20        7.35      0.18 o 
  -1   1   2     2410.64     2360.06     14.38 o 
   1   1   2     1346.35     1370.97      8.37 o 
   2   1   2       73.50       69.30      0.55 o 
   3   1   2       47.45       41.02      0.47 o 
   4   1   2        1.85        2.45      0.16 o 
   5   1   2        0.30        0.54      0.19 o 
   6   1   2       43.31       38.66      0.96 o 
   7   1   2       59.45       62.43      0.96 o 
  -6   2   2        5.96        6.24      0.68 o 
  -5   2   2        0.03       -0.28      0.28 o 
  -4   2   2       65.67       56.97      0.62 o 
  -3   2   2       19.15       26.97      0.34 o 
  -2   2   2      398.60      410.23      2.45 o 
  -1   2   2      214.86      262.66      1.90 o 
   0   2   2     2901.85     2866.72     14.98 o 
   1   2   2      377.12      359.83      2.02 o 
   2   2   2      246.05      273.02      1.94 o 
   3   2   2      127.04      123.10      0.94 o 
   4   2   2      122.48      134.24      1.18 o 
   5   2   2        6.15        6.82      0.27 o 
   6   2   2       34.30       31.19      0.67 o 
   7   2   2       10.30        9.99      0.49 o 
  -6   3   2       13.17       13.52      0.83 o 
  -5   3   2        7.72        6.23      0.47 o 
  -4   3   2        3.90        1.28      0.18 o 
  -3   3   2      150.94      185.47      1.31 o 
  -2   3   2      426.17      498.63      2.97 o 
  -1   3   2       41.26       42.79      0.56 o 
   0   3   2        2.42        5.24      0.16 o 
   1   3   2      435.45      441.01      2.44 o 
   2   3   2       16.04       10.36      0.17 o 
   3   3   2       49.70       53.03      0.55 o 
   4   3   2       14.54       13.66      0.23 o 
   5   3   2       26.84       27.25      0.43 o 
   6   3   2        0.26        0.16      0.19 o 
   7   3   2        0.00       -0.20      0.20 o 
  -6   4   2       50.74       47.47      1.28 o 
  -5   4   2       23.22       22.31      1.16 o 
  -4   4   2        2.37        1.13      0.33 o 
  -3   4   2        0.68        0.15      0.14 o 
  -2   4   2       77.13      101.54      1.14 o 
  -1   4   2        0.03        0.07      0.13 o 
   0   4   2      111.89      102.74      0.79 o 
   1   4   2      282.15      236.76      1.53 o 
   2   4   2      865.28      897.50      6.12 o 
   3   4   2      477.98      523.22      4.02 o 
   4   4   2       63.72       52.49      0.77 o 
   5   4   2        1.01        0.81      0.12 o 
   6   4   2        2.12        2.60      0.25 o 
   7   4   2        0.99        1.16      0.34 o 
  -6   5   2       12.83       12.36      0.70 o 
  -5   5   2       13.85       16.53      1.58 o 
  -4   5   2       24.89       22.85      0.77 o 
  -3   5   2       51.32       60.00      0.93 o 
  -2   5   2      416.09      391.86      3.36 o 
  -1   5   2     1102.21     1317.61      8.80 o 
   0   5   2      517.29      588.19      3.97 o 
   1   5   2       25.23       22.84      0.29 o 
   2   5   2      473.11      491.71      3.01 o 
   3   5   2       76.64       64.69      0.63 o 
   4   5   2       12.88       13.98      0.39 o 
   5   5   2        1.38        1.32      0.38 o 
   6   5   2       25.09       25.29      0.46 o 
   7   5   2        4.90        5.41      0.49 o 
  -6   6   2       10.02       12.11      0.76 o 
  -5   6   2        5.49        4.85      0.61 o 
  -4   6   2       12.31       10.45      0.60 o 
  -3   6   2      191.44      195.75      1.85 o 
  -2   6   2      178.94      172.89      1.80 o 
  -1   6   2        8.23       11.43      0.31 o 
   0   6   2       44.34       49.29      0.49 o 
   1   6   2       60.78       64.54      0.65 o 
   2   6   2      274.67      272.14      2.62 o 
   3   6   2      407.63      415.33      3.92 o 
   4   6   2      138.08      134.58      1.49 o 
   5   6   2       29.38       31.59      1.76 o 
   6   6   2       23.41       21.94      0.45 o 
  -5   7   2        4.75        5.22      0.81 o 
  -4   7   2       20.71       22.74      0.80 o 
  -3   7   2      526.47      498.20      4.39 o 
  -2   7   2       14.52       18.25      0.63 o 
  -1   7   2       63.42       62.74      0.76 o 
   0   7   2      241.09      255.01      1.68 o 
   1   7   2       14.19       15.69      0.52 o 
   2   7   2        2.45        1.72      0.15 o 
   3   7   2       71.35       64.16      0.65 o 
   4   7   2       88.74       85.07      2.28 o 
   5   7   2        1.47        0.63      0.63 o 
  -5   8   2       12.82       14.69      0.99 o 
  -4   8   2       13.08       13.55      0.72 o 
  -3   8   2       75.08       71.01      1.16 o 
  -2   8   2       35.52       37.12      0.87 o 
  -1   8   2        0.12       -0.13      0.23 o 
   0   8   2        8.80        7.35      0.32 o 
   1   8   2       32.55       39.33      0.57 o 
   2   8   2       20.72       18.53      0.43 o 
   3   8   2        0.25       -0.09      0.13 o 
   4   8   2       48.86       42.52      0.49 o 
   5   8   2        4.80        6.46      1.05 o 
   6   8   2       10.43        9.20      1.40 o 
  -5   9   2        8.63        7.59      0.70 o 
  -4   9   2        8.33        8.03      0.92 o 
  -3   9   2       50.61       54.30      1.48 o 
  -2   9   2      268.02      241.92      3.60 o 
  -1   9   2      283.62      284.11      3.90 o 
   0   9   2      186.33      180.42      1.60 o 
   1   9   2      212.97      199.59      1.90 o 
   2   9   2       48.00       46.51      0.71 o 
   3   9   2       12.91       15.40      0.33 o 
   4   9   2       26.65       28.97      0.91 o 
   5   9   2        0.04       -0.10      0.10 o 
  -4  10   2        2.51        1.13      0.44 o 
  -3  10   2       60.14       63.15      1.66 o 
  -2  10   2       29.81       30.32      0.92 o 
  -1  10   2      151.32      150.46      2.53 o 
   0  10   2       31.78       30.96      1.03 o 
   1  10   2       17.08       17.78      0.49 o 
   2  10   2       10.94       11.15      0.36 o 
   3  10   2       33.67       34.69      0.60 o 
   4  10   2       13.73       15.18      0.47 o 
   5  10   2        0.00       -0.06      0.17 o 
  -4  11   2        3.31        3.41      0.74 o 
  -3  11   2       12.75       12.58      0.77 o 
  -2  11   2        4.57        4.92      0.52 o 
  -1  11   2      233.98      224.80      4.98 o 
   0  11   2       59.63       59.32      2.11 o 
   1  11   2       20.78       19.44      0.56 o 
   2  11   2       16.79       16.65      0.67 o 
   3  11   2       16.51       17.57      0.42 o 
   4  11   2        6.68        8.41      0.42 o 
  -3  12   2        2.83        3.00      0.54 o 
  -2  12   2        2.59        3.11      0.60 o 
  -1  12   2        0.89        0.37      0.47 o 
   0  12   2       10.58       11.48      0.98 o 
   1  12   2       24.66       25.41      1.40 o 
   2  12   2        0.71        0.41      0.23 o 
   3  12   2       18.63       19.18      0.62 o 
   4  12   2        7.27        8.64      0.50 o 
  -2  13   2        8.51        8.87      0.92 o 
  -1  13   2        0.04       -0.45      0.45 o 
   0  13   2        8.09        6.94      0.74 o 
   1  13   2       13.86       13.80      0.89 o 
   2  13   2        1.01        1.08      0.26 o 
  -1 -13   3        9.59        8.74      0.67 o 
   0 -13   3       27.30       27.45      1.68 o 
   1 -13   3        3.79        5.40      0.84 o 
  -2 -12   3       43.55       45.25      0.90 o 
  -1 -12   3        5.29        6.88      0.98 o 
   0 -12   3        0.93        0.60      0.45 o 
   1 -12   3       21.62       23.93      1.12 o 
   2 -12   3        3.14        4.39      0.84 o 
   3 -12   3        7.78        8.63      0.92 o 
  -3 -11   3        4.66        4.32      0.27 o 
  -2 -11   3       37.81       41.20      0.81 o 
  -1 -11   3       15.39       17.65      0.57 o 
   0 -11   3       38.40       42.41      1.68 o 
   1 -11   3       72.44       73.84      1.84 o 
   2 -11   3       12.19       11.34      0.89 o 
   3 -11   3        0.59       -0.35      0.39 o 
   4 -11   3        0.00       -0.47      0.47 o 
  -4 -10   3        0.20        0.47      0.14 o 
  -3 -10   3       11.51       13.59      0.38 o 
  -2 -10   3       24.86       28.16      0.57 o 
  -1 -10   3       43.06       44.54      0.73 o 
   0 -10   3        7.16        5.76      0.84 o 
   1 -10   3       35.66       35.37      1.19 o 
   2 -10   3        9.25        9.36      0.61 o 
   3 -10   3        2.80        3.10      0.47 o 
   4 -10   3        0.96        0.31      0.47 o 
  -4  -9   3       10.34        8.36      0.32 o 
  -3  -9   3       15.04       14.89      0.44 o 
  -2  -9   3       14.42       15.28      0.38 o 
  -1  -9   3       25.32       26.41      0.57 o 
   0  -9   3        1.55        1.57      0.54 o 
   1  -9   3       28.39       26.55      0.99 o 
   2  -9   3       10.51       12.03      0.79 o 
   3  -9   3       26.42       28.36      0.92 o 
   4  -9   3       10.34       10.24      0.59 o 
   5  -9   3        5.29        4.73      0.61 o 
  -5  -8   3        8.08        7.30      0.82 o 
  -4  -8   3       18.52       17.03      0.29 o 
  -3  -8   3        1.73        1.97      0.16 o 
  -2  -8   3        6.97       10.17      0.52 o 
  -1  -8   3        0.03        0.06      0.18 o 
   0  -8   3       69.83       72.67      0.97 o 
   1  -8   3       56.92       55.03      1.29 o 
   2  -8   3      346.06      344.90      3.81 o 
   3  -8   3        0.40        0.36      0.25 o 
   4  -8   3       39.34       40.62      1.08 o 
   5  -8   3       17.79       16.09      0.85 o 
  -5  -7   3       17.28       17.12      0.43 o 
  -4  -7   3        7.09        6.31      0.23 o 
  -3  -7   3        3.74        3.25      0.19 o 
  -2  -7   3        1.42        1.75      0.19 o 
  -1  -7   3      129.11      120.88      1.12 o 
   0  -7   3      372.22      382.23      2.74 o 
   1  -7   3       43.47       39.54      0.61 o 
   2  -7   3       91.66       93.13      1.40 o 
   3  -7   3       10.88       10.88      0.63 o 
   4  -7   3      123.48      126.51      2.05 o 
   5  -7   3       99.64       91.65      1.67 o 
   6  -7   3       35.95       38.04      1.44 o 
  -6  -6   3        5.31        4.68      0.32 o 
  -5  -6   3       25.58       28.49      0.52 o 
  -4  -6   3        5.64        5.87      0.20 o 
  -3  -6   3       60.48       66.31      0.70 o 
  -2  -6   3        0.56        0.80      0.16 o 
  -1  -6   3        0.19        0.13      0.16 o 
   0  -6   3       36.46       23.90      0.40 o 
   1  -6   3       59.71       66.73      0.70 o 
   2  -6   3      161.57      150.87      1.89 o 
   3  -6   3      604.75      593.95      5.04 o 
   4  -6   3       23.98       24.10      0.80 o 
   5  -6   3      128.93      126.11      1.96 o 
   6  -6   3       27.30       27.01      1.17 o 
  -6  -5   3       15.11       15.79      0.76 o 
  -5  -5   3        8.83       10.65      0.36 o 
  -4  -5   3       22.69       25.02      0.36 o 
  -3  -5   3      142.44      144.18      1.21 o 
  -2  -5   3       68.15       81.82      0.74 o 
  -1  -5   3        1.78        1.49      0.16 o 
   0  -5   3       75.06       69.70      0.71 o 
   1  -5   3      126.54      138.75      1.13 o 
   2  -5   3       48.68       60.10      1.06 o 
   3  -5   3      179.83      167.15      1.78 o 
   4  -5   3      638.65      639.39      6.27 o 
   5  -5   3       96.06       95.26      1.98 o 
   6  -5   3       36.69       37.08      1.27 o 
  -6  -4   3        7.06        8.71      0.29 o 
  -5  -4   3       96.55       97.59      0.89 o 
  -4  -4   3       15.98       16.63      0.30 o 
  -3  -4   3       18.01       15.48      0.37 o 
  -2  -4   3       69.26       75.23      0.68 o 
  -1  -4   3      649.95      740.77      4.94 o 
   0  -4   3       45.78       39.14      0.59 o 
   1  -4   3      725.06      785.98      5.17 o 
   2  -4   3       24.36       31.52      0.67 o 
   3  -4   3       25.42       29.91      0.60 o 
   4  -4   3      722.57      695.77      5.99 o 
   5  -4   3        2.61        2.26      0.44 o 
   6  -4   3        8.68        7.02      0.69 o 
   7  -4   3        3.88        3.61      1.12 o 
  -6  -3   3       11.17       10.70      0.64 o 
  -5  -3   3       45.48       47.88      0.59 o 
  -4  -3   3        9.05        7.60      0.23 o 
  -3  -3   3      206.59      208.59      1.35 o 
  -2  -3   3      284.88      307.58      2.15 o 
  -1  -3   3      238.75      251.96      1.63 o 
   0  -3   3      325.73      322.07      2.30 o 
   1  -3   3     1502.79     1603.03     10.62 o 
   2  -3   3        9.67       12.58      0.50 o 
   3  -3   3       99.58       98.86      1.01 o 
   4  -3   3       48.38       46.77      0.68 o 
   5  -3   3      137.41      140.72      2.38 o 
   6  -3   3       17.65       17.03      0.87 o 
   7  -3   3       19.40       17.79      0.94 o 
  -6  -2   3        5.18        4.96      0.27 o 
  -5  -2   3       10.18       11.24      0.32 o 
  -4  -2   3        8.95        9.87      0.27 o 
  -3  -2   3      234.09      233.98      1.63 o 
  -2  -2   3      482.58      436.95      2.97 o 
  -1  -2   3      292.06      289.89      2.02 o 
   0  -2   3      711.90      755.49      4.59 o 
   1  -2   3     2199.68     2242.05     15.31 o 
   2  -2   3     2027.37     2296.90     13.84 o 
   3  -2   3       93.25      115.76      1.07 o 
   4  -2   3        0.88        0.31      0.15 o 
   5  -2   3       15.04       14.85      0.48 o 
   6  -2   3        2.31        2.03      0.47 o 
   7  -2   3        3.58        2.38      0.53 o 
  -6  -1   3        1.31        2.06      0.22 o 
  -5  -1   3        1.03        0.84      0.18 o 
  -4  -1   3      111.15      108.61      0.96 o 
  -3  -1   3      140.70      125.23      0.99 o 
  -2  -1   3      320.61      363.02      2.52 o 
  -1  -1   3      783.94      804.35      5.28 o 
   0  -1   3       37.24       38.29      0.37 o 
   1  -1   3        9.44        4.11      0.23 o 
   2  -1   3      571.33      546.64      3.41 o 
   3  -1   3      306.23      307.02      2.07 o 
   4  -1   3        4.67        4.28      0.22 o 
   5  -1   3        0.97        0.81      0.21 o 
   6  -1   3       74.15       77.31      1.17 o 
   7  -1   3        7.10        6.71      0.64 o 
  -6   0   3        7.78        8.38      0.36 o 
  -5   0   3        2.00        1.73      0.20 o 
  -4   0   3       13.39       13.50      0.34 o 
  -3   0   3       50.90       50.63      0.55 o 
  -2   0   3       87.08       98.33      0.85 o 
  -1   0   3      211.78      176.98      1.30 o 
   0   0   3      514.28      500.80      3.07 o 
   1   0   3     4448.91     4497.06     29.70 o 
   2   0   3      304.27      309.48      2.18 o 
   3   0   3      701.54      758.24      4.65 o 
   4   0   3        8.19       14.36      0.35 o 
   5   0   3       35.54       34.22      0.60 o 
   6   0   3        0.08       -0.13      0.21 o 
   7   0   3        0.01       -0.07      0.23 o 
  -6   1   3       20.65       19.76      0.71 o 
  -5   1   3       11.51       11.80      0.40 o 
  -4   1   3      195.14      197.26      1.54 o 
  -3   1   3      570.34      601.85      3.86 o 
  -2   1   3      118.98      130.23      1.00 o 
  -1   1   3      332.57      371.35      2.35 o 
   0   1   3      163.93      188.44      1.25 o 
   1   1   3     4848.30     4906.44     27.34 o 
   2   1   3      741.44      817.84      4.56 o 
   3   1   3       85.13       93.44      0.79 o 
   4   1   3       11.15       10.71      0.30 o 
   5   1   3       12.89       12.89      0.37 o 
   6   1   3       19.85       19.43      0.50 o 
   7   1   3       10.69        8.14      0.43 o 
  -6   2   3       31.19       30.17      0.86 o 
  -5   2   3        2.72        2.15      0.28 o 
  -4   2   3       49.53       45.96      0.56 o 
  -3   2   3       96.61      105.94      0.86 o 
  -2   2   3      450.42      530.11      3.37 o 
  -1   2   3        0.12       -0.10      0.10 o 
   0   2   3      166.37      144.85      1.26 o 
   1   2   3     2084.47     2150.96     13.10 o 
   2   2   3      308.35      337.69      2.29 o 
   3   2   3       50.17       31.41      0.35 o 
   4   2   3      106.46      124.96      1.03 o 
   5   2   3       22.96       23.23      0.44 o 
   6   2   3       16.40       16.41      0.45 o 
   7   2   3       21.03       25.19      0.59 o 
  -6   3   3       19.32       23.80      1.13 o 
  -5   3   3       77.59       74.92      1.35 o 
  -4   3   3       81.30       81.93      0.97 o 
  -3   3   3      366.57      361.89      2.47 o 
  -2   3   3     2166.86     2553.15     17.15 o 
  -1   3   3        1.79        4.57      0.27 o 
   0   3   3        0.27        0.26      0.10 o 
   1   3   3       97.89      108.67      0.78 o 
   2   3   3       68.70       62.81      0.52 o 
   3   3   3       74.93       66.55      0.56 o 
   4   3   3       19.26       19.93      0.30 o 
   5   3   3      202.14      200.82      1.76 o 
   6   3   3        0.02       -0.14      0.17 o 
   7   3   3       28.55       30.18      0.61 o 
  -6   4   3        7.27        8.68      0.64 o 
  -5   4   3       56.94       46.19      1.54 o 
  -4   4   3        8.65       10.69      0.47 o 
  -3   4   3       19.90       19.08      0.51 o 
  -2   4   3       34.38       36.17      0.65 o 
  -1   4   3       88.59       72.58      0.84 o 
   0   4   3       50.82       42.96      0.48 o 
   1   4   3      449.19      492.71      3.03 o 
   2   4   3      720.37      773.96      6.03 o 
   3   4   3      367.12      378.07      2.50 o 
   4   4   3       42.67       37.06      0.42 o 
   5   4   3      108.97      111.07      1.02 o 
   6   4   3        2.64        3.23      0.22 o 
   7   4   3       20.76       20.72      0.65 o 
  -6   5   3        1.10        0.94      0.39 o 
  -5   5   3        8.66        8.42      0.59 o 
  -4   5   3      104.37       95.38      1.33 o 
  -3   5   3       61.88       71.27      1.05 o 
  -2   5   3      477.88      456.70      3.88 o 
  -1   5   3      452.61      509.14      4.16 o 
   0   5   3      140.78      137.74      1.14 o 
   1   5   3       64.50       84.12      0.68 o 
   2   5   3       40.81       40.62      0.43 o 
   3   5   3      189.77      199.50      1.43 o 
   4   5   3        0.13       -0.04      0.15 o 
   5   5   3        0.34        0.21      0.12 o 
   6   5   3       28.77       28.13      0.50 o 
   7   5   3       19.47       20.26      0.50 o 
  -6   6   3        0.50       -0.35      0.35 o 
  -5   6   3        0.05        0.15      0.39 o 
  -4   6   3        6.86        4.73      0.39 o 
  -3   6   3        1.74        0.77      0.26 o 
  -2   6   3      191.87      163.85      2.02 o 
  -1   6   3        4.06        4.74      0.34 o 
   0   6   3        7.94        9.21      0.25 o 
   1   6   3       16.20       10.29      0.28 o 
   2   6   3       45.92       52.42      0.50 o 
   3   6   3       35.68       37.24      0.40 o 
   4   6   3        5.15        4.29      0.45 o 
   5   6   3        2.67        2.05      0.13 o 
   6   6   3        0.13       -0.04      0.13 o 
  -5   7   3        4.55        6.05      0.69 o 
  -4   7   3        2.80        2.46      0.39 o 
  -3   7   3      201.31      165.67      2.18 o 
  -2   7   3      640.40      643.67      8.20 o 
  -1   7   3      162.23      167.28      3.50 o 
   0   7   3      107.14       93.14      0.93 o 
   1   7   3      118.08      125.41      1.59 o 
   2   7   3       52.06       55.43      0.62 o 
   3   7   3      231.45      243.98      2.04 o 
   4   7   3       24.24       24.88      0.49 o 
   5   7   3        0.49        0.29      0.12 o 
   6   7   3        4.02        3.23      0.20 o 
  -5   8   3       37.33       40.81      1.43 o 
  -4   8   3        6.35        6.30      0.55 o 
  -3   8   3       46.46       46.10      1.07 o 
  -2   8   3       53.35       54.36      1.09 o 
  -1   8   3       18.70       16.61      0.58 o 
   0   8   3        2.06        2.42      0.24 o 
   1   8   3      205.80      206.68      2.57 o 
   2   8   3      361.43      346.09      2.58 o 
   3   8   3       17.70       17.75      0.37 o 
   4   8   3       26.30       28.50      0.41 o 
   5   8   3       11.09       11.22      0.29 o 
   6   8   3        1.50        1.37      0.15 o 
  -5   9   3       43.96       46.44      2.77 o 
  -4   9   3        0.66        0.55      0.38 o 
  -3   9   3        0.51        0.70      0.36 o 
  -2   9   3      114.68       98.66      2.01 o 
  -1   9   3       68.47       72.54      1.59 o 
   0   9   3       35.29       34.47      1.08 o 
   1   9   3       11.28       10.20      0.80 o 
   2   9   3      199.25      203.55      1.71 o 
   3   9   3        0.04       -0.04      0.16 o 
   4   9   3       81.35       79.90      1.37 o 
   5   9   3       15.21       15.09      0.32 o 
  -4  10   3       22.70       22.36      1.19 o 
  -3  10   3        2.51        2.57      0.45 o 
  -2  10   3        7.81        7.30      0.69 o 
  -1  10   3        0.17       -0.35      0.35 o 
   0  10   3       29.61       27.52      1.40 o 
   1  10   3        2.27        2.04      0.30 o 
   2  10   3       25.98       27.58      0.52 o 
   3  10   3       17.43       17.03      0.59 o 
   4  10   3       12.73       13.35      0.38 o 
   5  10   3       19.82       18.90      0.66 o 
  -3  11   3       18.79       19.52      0.90 o 
  -2  11   3       10.77        9.70      0.79 o 
  -1  11   3        5.61        5.12      0.91 o 
   0  11   3        3.41        1.05      0.63 o 
   1  11   3        1.58        0.75      0.27 o 
   2  11   3       36.27       37.57      0.79 o 
   3  11   3        3.08        2.68      0.28 o 
   4  11   3        4.66        4.30      0.46 o 
  -3  12   3        5.29        5.83      0.63 o 
  -2  12   3        7.71        6.81      0.79 o 
  -1  12   3       43.13       44.51      2.04 o 
   0  12   3        4.19        3.79      0.77 o 
   1  12   3        7.70        9.13      0.98 o 
   2  12   3        0.35        0.60      0.27 o 
   3  12   3        3.26        2.55      0.32 o 
   4  12   3        5.24        5.00      0.34 o 
  -2  13   3       16.36       16.15      1.12 o 
  -1  13   3       22.67       25.13      1.19 o 
   0  13   3       11.17       11.72      1.19 o 
   1  13   3        6.32        6.67      0.91 o 
   2  13   3        1.93        1.90      0.63 o 
  -2 -12   4        0.10        0.06      0.47 o 
  -1 -12   4       12.28       11.85      0.92 o 
   0 -12   4       12.01       13.97      1.33 o 
   1 -12   4        2.69        3.79      0.67 o 
   2 -12   4       12.18       11.05      0.94 o 
  -3 -11   4        0.12        0.01      0.20 o 
  -2 -11   4        0.66        0.58      0.25 o 
  -1 -11   4        3.33        3.26      0.57 o 
   0 -11   4        0.45       -0.35      0.56 o 
   1 -11   4        0.61        0.19      1.16 o 
   2 -11   4       43.77       44.19      1.49 o 
   3 -11   4       23.35       22.31      0.98 o 
  -4 -10   4       27.65       28.77      0.46 o 
  -3 -10   4        5.18        5.49      0.29 o 
  -2 -10   4        0.51        1.25      0.24 o 
  -1 -10   4        0.30        0.37      0.23 o 
   0 -10   4        7.43        6.46      0.91 o 
   1 -10   4       70.03       78.56      2.60 o 
   2 -10   4        6.15        5.82      0.54 o 
   3 -10   4       73.26       67.29      1.88 o 
   4 -10   4       22.31       24.24      2.42 o 
  -4  -9   4        3.52        3.92      0.20 o 
  -3  -9   4        9.31       10.38      0.33 o 
  -2  -9   4       11.85       10.96      0.38 o 
  -1  -9   4       20.07       22.67      0.57 o 
   0  -9   4        3.74        4.50      0.39 o 
   1  -9   4        9.68        7.86      0.91 o 
   2  -9   4        1.00        0.70      0.36 o 
   3  -9   4      180.53      172.92      4.32 o 
   4  -9   4       38.18       37.21      0.95 o 
   5  -9   4       89.91       97.68      1.87 o 
  -5  -8   4       10.17       12.16      0.45 o 
  -4  -8   4        1.78        1.46      0.15 o 
  -3  -8   4       23.69       22.36      0.42 o 
  -2  -8   4        1.75        2.03      0.20 o 
  -1  -8   4        0.67        0.33      0.20 o 
   0  -8   4      167.40      159.31      1.49 o 
   1  -8   4       66.34       63.11      1.44 o 
   2  -8   4      226.21      227.52      3.40 o 
   3  -8   4        2.80        2.22      0.31 o 
   4  -8   4       36.21       33.98      1.03 o 
   5  -8   4       41.97       44.51      1.75 o 
  -5  -7   4        2.84        2.86      0.16 o 
  -4  -7   4       36.64       34.01      0.48 o 
  -3  -7   4        2.26        1.60      0.18 o 
  -2  -7   4       15.45       14.61      0.43 o 
  -1  -7   4       26.10       26.32      0.53 o 
   0  -7   4      110.27       99.53      0.96 o 
   1  -7   4        8.35       10.17      0.43 o 
   2  -7   4       87.15       76.28      1.78 o 
   3  -7   4      139.67      137.33      2.26 o 
   4  -7   4       58.40       55.15      1.21 o 
   5  -7   4       40.40       41.15      1.13 o 
   6  -7   4       56.85       61.25      1.79 o 
  -5  -6   4        0.03        0.15      0.15 o 
  -4  -6   4       15.24       15.75      0.37 o 
  -3  -6   4        9.69        5.51      0.25 o 
  -2  -6   4      148.90      153.60      1.45 o 
  -1  -6   4      220.93      200.62      2.49 o 
   0  -6   4      419.51      445.04      2.96 o 
   1  -6   4       54.95       46.62      0.59 o 
   2  -6   4        0.45        0.33      0.24 o 
   3  -6   4       67.22       60.25      0.99 o 
   4  -6   4       44.84       46.85      1.08 o 
   5  -6   4       14.87       12.93      0.74 o 
   6  -6   4        1.63        0.03      0.52 o 
  -6  -5   4        1.41        1.59      0.19 o 
  -5  -5   4        3.64        4.93      0.23 o 
  -4  -5   4       26.05       27.04      0.41 o 
  -3  -5   4       29.73       35.04      0.52 o 
  -2  -5   4       13.33       10.85      0.31 o 
  -1  -5   4      207.59      205.09      1.61 o 
   0  -5   4      450.88      480.22      3.12 o 
   1  -5   4       87.42       84.28      0.88 o 
   2  -5   4      197.30      193.72      1.94 o 
   3  -5   4        5.12        6.25      0.38 o 
   4  -5   4        2.11        1.51      0.34 o 
   5  -5   4       98.27       95.52      1.98 o 
   6  -5   4        0.75        1.09      0.50 o 
  -6  -4   4       10.20       10.01      0.34 o 
  -5  -4   4       17.75       17.53      0.39 o 
  -4  -4   4        0.68        0.94      0.14 o 
  -3  -4   4       40.37       38.50      0.50 o 
  -2  -4   4      100.97      105.84      1.04 o 
  -1  -4   4       70.46       80.90      0.85 o 
   0  -4   4     1660.66     1672.45     10.04 o 
   1  -4   4     1566.75     1642.12     11.06 o 
   2  -4   4      430.23      465.78      3.90 o 
   3  -4   4      150.48      137.96      1.78 o 
   4  -4   4       23.68       26.56      0.92 o 
   5  -4   4        1.90        1.67      0.42 o 
   6  -4   4       32.25       30.88      1.47 o 
   7  -4   4        9.32       11.31      0.89 o 
  -6  -3   4        7.24        7.33      0.31 o 
  -5  -3   4       25.90       24.54      0.45 o 
  -4  -3   4       10.35       10.96      0.30 o 
  -3  -3   4       32.62       25.95      0.43 o 
  -2  -3   4      165.18      168.54      1.49 o 
  -1  -3   4       23.14       18.15      0.32 o 
   0  -3   4       49.82       47.93      0.50 o 
   1  -3   4      185.21      170.67      1.42 o 
   2  -3   4      814.93      848.70      6.66 o 
   3  -3   4       90.78       98.20      1.14 o 
   4  -3   4        8.17        6.48      0.31 o 
   5  -3   4       23.57       21.48      0.89 o 
   6  -3   4        1.34        1.54      0.45 o 
   7  -3   4        7.21        7.85      0.91 o 
  -6  -2   4        3.83        3.33      0.26 o 
  -5  -2   4       28.02       28.13      0.62 o 
  -4  -2   4        8.94        8.00      0.28 o 
  -3  -2   4      458.20      452.71      3.19 o 
  -2  -2   4        0.54        0.05      0.12 o 
  -1  -2   4     1218.62     1344.10      9.76 o 
   0  -2   4      247.18      259.64      1.75 o 
   1  -2   4      422.70      427.14      3.46 o 
   2  -2   4      872.56      899.70      5.54 o 
   3  -2   4       12.97        8.95      0.32 o 
   4  -2   4      166.76      176.69      1.56 o 
   5  -2   4       27.45       27.83      0.64 o 
   6  -2   4       27.10       28.56      1.02 o 
   7  -2   4       15.39       14.42      0.89 o 
  -6  -1   4        2.32        2.42      0.24 o 
  -5  -1   4       95.78       98.79      1.00 o 
  -4  -1   4      417.55      410.64      2.81 o 
  -3  -1   4      178.76      164.62      1.37 o 
  -2  -1   4      219.82      234.73      2.15 o 
  -1  -1   4        5.16        8.97      0.23 o 
   0  -1   4        0.05       -0.02      0.09 o 
   1  -1   4     1298.45     1391.27      9.23 o 
   2  -1   4        8.22       10.90      0.24 o 
   3  -1   4        2.17        6.08      0.45 o 
   4  -1   4       77.98       74.59      0.82 o 
   5  -1   4       18.68       18.00      0.48 o 
   6  -1   4        3.75        4.68      0.35 o 
   7  -1   4        0.18        0.13      0.42 o 
  -6   0   4        0.18        0.13      0.21 o 
  -5   0   4       19.32       20.36      0.45 o 
  -4   0   4      328.31      323.50      2.32 o 
  -3   0   4      122.86      140.54      1.23 o 
  -2   0   4      164.15      151.31      1.25 o 
  -1   0   4       20.20       26.85      0.47 o 
   0   0   4      543.89      574.16      4.60 o 
   1   0   4      361.83      378.86      2.69 o 
   2   0   4      531.04      591.21      3.68 o 
   3   0   4       90.44       96.06      0.88 o 
   4   0   4        0.08        0.30      0.18 o 
   5   0   4       36.17       36.85      0.64 o 
   6   0   4      140.24      142.14      1.66 o 
   7   0   4        8.60        8.25      0.62 o 
  -6   1   4       10.11        9.74      0.58 o 
  -5   1   4       30.08       29.30      0.58 o 
  -4   1   4      207.84      215.86      1.69 o 
  -3   1   4      893.14      935.24      6.35 o 
  -2   1   4      170.74      155.79      1.18 o 
  -1   1   4      205.93      199.15      1.40 o 
   0   1   4        3.88        2.76      0.16 o 
   1   1   4      502.44      497.05      3.49 o 
   2   1   4       13.11        9.72      0.24 o 
   3   1   4        4.82        6.83      0.24 o 
   4   1   4        7.26        5.61      0.26 o 
   5   1   4       47.12       48.09      0.71 o 
   6   1   4       81.21       79.85      1.03 o 
   7   1   4       15.80       17.32      0.55 o 
  -6   2   4        0.18        0.51      0.34 o 
  -5   2   4        0.16       -0.02      0.25 o 
  -4   2   4        0.67        0.80      0.17 o 
  -3   2   4       85.28       77.15      0.75 o 
  -2   2   4       54.81       40.94      0.51 o 
  -1   2   4      436.00      453.48      3.60 o 
   0   2   4       11.22       14.20      0.33 o 
   1   2   4     2576.92     2760.27     24.63 o 
   2   2   4      244.85      250.40      1.64 o 
   3   2   4       10.16        9.48      0.25 o 
   4   2   4        0.31        0.19      0.13 o 
   5   2   4       28.93       26.31      0.49 o 
   6   2   4       96.46       97.72      1.13 o 
   7   2   4       66.85       71.15      1.03 o 
  -6   3   4       19.08       20.72      1.41 o 
  -5   3   4        2.50        2.51      0.47 o 
  -4   3   4      106.01       95.15      1.95 o 
  -3   3   4      100.77      104.13      0.90 o 
  -2   3   4      268.04      282.99      2.00 o 
  -1   3   4      406.20      400.17      2.91 o 
   0   3   4       44.02       59.95      0.62 o 
   1   3   4       79.90       54.28      0.50 o 
   2   3   4        0.63        0.68      0.10 o 
   3   3   4       78.58       76.19      0.67 o 
   4   3   4       43.28       41.33      0.58 o 
   5   3   4       12.28       12.04      0.34 o 
   6   3   4      135.84      135.03      1.37 o 
   7   3   4        5.91        6.49      0.35 o 
  -6   4   4       13.20       14.66      0.78 o 
  -5   4   4       14.62       16.13      0.73 o 
  -4   4   4       10.87        7.29      0.48 o 
  -3   4   4        1.19        2.49      0.26 o 
  -2   4   4        0.31        0.31      0.17 o 
  -1   4   4      120.26      122.85      1.30 o 
   0   4   4       11.44       10.82      0.26 o 
   1   4   4      271.97      299.59      2.39 o 
   2   4   4       27.83       41.17      0.44 o 
   3   4   4       99.42       92.01      0.77 o 
   4   4   4        7.04        6.91      0.23 o 
   5   4   4       16.19       16.37      0.36 o 
   6   4   4        5.21        4.81      0.25 o 
   7   4   4        0.37        0.47      0.21 o 
  -6   5   4        7.63        7.64      0.63 o 
  -5   5   4        9.08        8.36      0.58 o 
  -4   5   4       75.01       59.10      1.53 o 
  -3   5   4      111.11      108.91      1.43 o 
  -2   5   4        0.41        0.43      0.19 o 
  -1   5   4      229.58      226.30      2.44 o 
   0   5   4      279.62      300.33      2.22 o 
   1   5   4        5.25        5.40      0.21 o 
   2   5   4      666.75      689.17      5.12 o 
   3   5   4      349.94      329.64      2.29 o 
   4   5   4       16.54       17.08      0.30 o 
   5   5   4       17.07       15.44      0.31 o 
   6   5   4        1.95        2.59      0.21 o 
   7   5   4        0.32        0.24      0.21 o 
  -5   6   4        0.09        0.14      0.44 o 
  -4   6   4        8.58        8.76      0.56 o 
  -3   6   4        4.56        3.56      0.32 o 
  -2   6   4       24.45       32.70      0.98 o 
  -1   6   4        4.09        2.62      0.28 o 
   0   6   4      613.19      630.70      4.37 o 
   1   6   4      120.65      100.54      0.92 o 
   2   6   4      196.90      208.09      2.25 o 
   3   6   4      165.44      177.79      1.49 o 
   4   6   4      113.88      109.75      1.13 o 
   5   6   4       31.91       30.53      0.42 o 
   6   6   4       34.51       35.67      0.66 o 
  -5   7   4        9.09        7.72      0.79 o 
  -4   7   4       30.58       32.50      0.95 o 
  -3   7   4        2.19        0.33      0.31 o 
  -2   7   4       49.96       51.65      1.05 o 
  -1   7   4        5.38        4.99      0.36 o 
   0   7   4       11.10        7.24      0.33 o 
   1   7   4        2.49        3.03      0.19 o 
   2   7   4       38.51       40.86      0.66 o 
   3   7   4      379.88      367.86      4.31 o 
   4   7   4       43.03       42.28      0.67 o 
   5   7   4       33.87       32.42      0.47 o 
   6   7   4        6.06        6.07      0.36 o 
  -5   8   4       15.34       15.67      1.04 o 
  -4   8   4       17.70       19.67      0.85 o 
  -3   8   4      131.60      127.50      2.73 o 
  -2   8   4       39.20       34.34      0.88 o 
  -1   8   4       11.24       11.42      0.55 o 
   0   8   4      122.63      125.33      1.37 o 
   1   8   4        8.27        9.62      0.40 o 
   2   8   4       13.35       12.13      0.40 o 
   3   8   4      127.45      127.16      1.37 o 
   4   8   4       44.36       42.32      0.61 o 
   5   8   4        7.83        6.59      0.25 o 
   6   8   4        2.23        2.43      0.19 o 
  -4   9   4       42.64       43.52      1.27 o 
  -3   9   4       38.45       37.38      1.29 o 
  -2   9   4        7.12        8.45      0.67 o 
  -1   9   4       71.83       73.93      1.64 o 
   0   9   4       46.26       45.91      1.68 o 
   1   9   4      226.51      221.24      2.36 o 
   2   9   4        4.64        4.92      0.32 o 
   3   9   4       13.54       13.57      0.41 o 
   4   9   4       22.31       21.02      0.44 o 
   5   9   4        0.05        0.04      0.14 o 
  -4  10   4        5.08        6.58      1.23 o 
  -3  10   4       20.04       22.21      1.12 o 
  -2  10   4       80.08       73.02      1.76 o 
  -1  10   4       21.92       23.75      1.54 o 
   0  10   4      123.91      111.98      2.95 o 
   1  10   4       30.05       29.64      0.89 o 
   2  10   4       19.07       19.87      0.49 o 
   3  10   4        7.74        7.97      0.38 o 
   4  10   4        0.63        0.37      0.19 o 
   5  10   4        6.47        6.07      0.41 o 
  -3  11   4       52.00       53.21      1.35 o 
  -2  11   4       14.27       12.77      0.92 o 
  -1  11   4       58.65       57.22      2.18 o 
   0  11   4       74.17       77.02      2.46 o 
   1  11   4        4.36        4.68      0.50 o 
   2  11   4       73.21       73.05      1.17 o 
   3  11   4        6.10        5.64      0.36 o 
   4  11   4        0.01        0.17      0.21 o 
  -2  12   4        0.45        1.26      0.77 o 
  -1  12   4       31.89       28.22      1.61 o 
   0  12   4        4.98        4.77      0.84 o 
   1  12   4       16.88       14.88      1.19 o 
   2  12   4        0.85        1.15      0.30 o 
   3  12   4        1.03        0.99      0.28 o 
   4  12   4        0.91        0.86      0.49 o 
  -1  13   4        7.06        5.48      1.05 o 
   0  13   4       22.36       26.26      1.61 o 
   1  13   4       17.80       21.69      1.40 o 
   2  13   4        0.16        0.28      0.56 o 
  -1 -12   5        4.27        3.24      0.64 o 
   0 -12   5       13.58       13.06      1.33 o 
   1 -12   5       17.99       17.44      1.12 o 
   2 -12   5        8.92        8.21      0.89 o 
  -2 -11   5        3.47        4.33      0.39 o 
  -1 -11   5        8.35        7.47      0.72 o 
   0 -11   5        0.04       -0.56      0.56 o 
   1 -11   5        6.09        6.39      1.05 o 
   2 -11   5       21.34       19.49      1.23 o 
   3 -11   5       24.18       25.38      1.02 o 
  -3 -10   5        3.81        3.51      0.30 o 
  -2 -10   5       44.52       47.26      0.81 o 
  -1 -10   5       12.61       13.40      0.63 o 
   0 -10   5        1.18        1.09      0.42 o 
   1 -10   5       16.41       15.87      1.33 o 
   2 -10   5        6.44        7.62      0.91 o 
   3 -10   5        0.08        0.49      0.43 o 
   4 -10   5       21.57       16.74      1.12 o 
  -4  -9   5        0.00        0.20      0.16 o 
  -3  -9   5        5.73        6.69      0.34 o 
  -2  -9   5       32.68       35.05      0.69 o 
  -1  -9   5       11.26        9.77      0.44 o 
   0  -9   5       13.01       14.09      1.09 o 
   1  -9   5        9.64        7.68      0.65 o 
   2  -9   5        9.82       10.05      1.79 o 
   3  -9   5        3.72        3.39      0.54 o 
   4  -9   5       20.71       18.80      0.88 o 
   5  -9   5       13.65       14.69      0.87 o 
  -4  -8   5        0.00        0.06      0.15 o 
  -3  -8   5       16.43       17.20      0.44 o 
  -2  -8   5       46.03       46.20      0.76 o 
  -1  -8   5      147.66      152.80      2.08 o 
   0  -8   5        0.24        0.39      0.29 o 
   1  -8   5      172.05      168.04      2.19 o 
   2  -8   5        3.54        4.33      0.57 o 
   3  -8   5        9.30       11.32      0.56 o 
   4  -8   5       16.26       16.19      0.79 o 
   5  -8   5        6.23        8.02      0.85 o 
  -5  -7   5        0.02       -0.07      0.14 o 
  -4  -7   5        0.73        0.56      0.18 o 
  -3  -7   5        0.05       -0.01      0.16 o 
  -2  -7   5        5.47        7.83      0.35 o 
  -1  -7   5      101.40      106.88      1.23 o 
   0  -7   5       89.57       84.04      1.08 o 
   1  -7   5      260.64      255.22      2.90 o 
   2  -7   5       45.02       47.43      1.23 o 
   3  -7   5       16.85       15.03      0.65 o 
   4  -7   5        2.15        3.43      0.45 o 
   5  -7   5       20.15       21.35      0.90 o 
   6  -7   5        0.11        0.16      0.54 o 
  -5  -6   5        9.57       10.00      0.33 o 
  -4  -6   5        0.49        0.08      0.15 o 
  -3  -6   5       15.72       14.63      0.41 o 
  -2  -6   5        0.46       -0.04      0.16 o 
  -1  -6   5      150.11      140.72      1.43 o 
   0  -6   5     1034.65     1068.04      7.27 o 
   1  -6   5      102.07       97.48      1.06 o 
   2  -6   5      149.37      144.67      2.12 o 
   3  -6   5       32.88       34.05      0.88 o 
   4  -6   5       62.35       62.80      1.10 o 
   5  -6   5      265.87      258.68      3.83 o 
   6  -6   5       15.96       21.49      1.86 o 
  -5  -5   5       18.06       20.75      0.43 o 
  -4  -5   5        8.10        7.61      0.29 o 
  -3  -5   5        1.00        1.60      0.19 o 
  -2  -5   5        7.56        8.57      0.50 o 
  -1  -5   5        3.27        2.81      0.20 o 
   0  -5   5      124.61      129.16      1.10 o 
   1  -5   5      203.17      188.20      1.49 o 
   2  -5   5       54.38       56.78      0.88 o 
   3  -5   5       55.47       54.49      1.07 o 
   4  -5   5        0.89        0.58      0.40 o 
   5  -5   5       93.31       96.31      2.07 o 
   6  -5   5       15.30       16.75      1.04 o 
  -5  -4   5       16.25       17.78      0.70 o 
  -4  -4   5       59.30       58.57      0.80 o 
  -3  -4   5       45.39       41.98      0.63 o 
  -2  -4   5       27.25       32.61      0.55 o 
  -1  -4   5        8.41        9.96      0.30 o 
   0  -4   5       33.03       23.19      0.39 o 
   1  -4   5      254.71      286.90      2.26 o 
   2  -4   5       13.67       22.11      0.62 o 
   3  -4   5      170.91      178.66      2.17 o 
   4  -4   5      164.73      164.93      2.15 o 
   5  -4   5       41.54       40.43      1.24 o 
   6  -4   5       53.78       55.83      2.53 o 
  -6  -3   5       20.13       20.81      0.48 o 
  -5  -3   5       96.55       91.65      0.96 o 
  -4  -3   5       61.44       59.24      0.69 o 
  -3  -3   5       31.25       36.91      0.53 o 
  -2  -3   5      151.64      142.41      1.37 o 
  -1  -3   5      357.51      367.63      2.66 o 
   0  -3   5      172.53      162.81      1.23 o 
   1  -3   5       81.19       84.47      0.88 o 
   2  -3   5       49.76       43.60      0.69 o 
   3  -3   5       30.61       24.39      0.65 o 
   4  -3   5       81.39       80.48      1.30 o 
   5  -3   5        3.11        2.50      0.47 o 
   6  -3   5        7.41        7.66      0.81 o 
   7  -3   5       28.73       27.31      2.14 o 
  -6  -2   5        6.22        5.57      0.32 o 
  -5  -2   5       31.89       34.29      0.57 o 
  -4  -2   5       72.82       75.33      0.81 o 
  -3  -2   5       90.38       86.97      0.89 o 
  -2  -2   5      221.85      221.77      1.93 o 
  -1  -2   5       37.76       42.73      0.77 o 
   0  -2   5       67.24       75.98      0.75 o 
   1  -2   5      148.14      159.79      1.51 o 
   2  -2   5        4.78        5.19      0.23 o 
   3  -2   5       25.48       25.15      0.47 o 
   4  -2   5        1.63        1.70      0.21 o 
   5  -2   5      166.85      156.02      1.97 o 
   6  -2   5       18.21       19.32      1.05 o 
   7  -2   5       37.78       35.68      1.68 o 
  -6  -1   5        3.80        3.58      0.28 o 
  -5  -1   5       10.29       10.74      0.45 o 
  -4  -1   5       85.01       81.39      0.96 o 
  -3  -1   5      442.94      438.76      3.18 o 
  -2  -1   5       45.62       51.59      0.62 o 
  -1  -1   5      132.98      125.78      1.08 o 
   0  -1   5       54.31       45.83      0.68 o 
   1  -1   5      581.90      586.24      4.66 o 
   2  -1   5      568.66      670.36      4.22 o 
   3  -1   5        4.87        2.03      0.17 o 
   4  -1   5       28.52       26.06      0.56 o 
   5  -1   5       45.64       45.24      0.89 o 
   6  -1   5       13.71       15.71      0.67 o 
   7  -1   5       36.17       37.47      2.00 o 
  -6   0   5        4.20        5.26      0.47 o 
  -5   0   5        4.78        4.59      0.35 o 
  -4   0   5        3.24        3.62      0.24 o 
  -3   0   5      353.09      362.35      2.72 o 
  -2   0   5       50.97       41.19      0.50 o 
  -1   0   5       16.31       17.93      0.34 o 
   0   0   5      726.35      789.34      7.01 o 
   1   0   5      104.02      105.01      1.11 o 
   2   0   5     1282.59     1294.94      8.91 o 
   3   0   5       81.46       81.49      0.82 o 
   4   0   5       48.01       50.82      0.65 o 
   5   0   5        0.03        0.20      0.18 o 
   6   0   5      132.11      131.44      1.51 o 
   7   0   5       17.80       16.43      0.82 o 
  -6   1   5        2.30        2.78      0.40 o 
  -5   1   5        0.26        0.30      0.27 o 
  -4   1   5        1.07        1.03      0.21 o 
  -3   1   5       94.57       94.15      0.99 o 
  -2   1   5       48.72       45.41      0.54 o 
  -1   1   5      235.58      284.04      1.94 o 
   0   1   5      556.08      527.02      4.82 o 
   1   1   5      160.66      135.57      1.03 o 
   2   1   5      129.61      117.85      0.92 o 
   3   1   5      249.13      244.17      1.86 o 
   4   1   5       16.82       19.22      0.46 o 
   5   1   5        7.96        8.67      0.56 o 
   6   1   5        8.20        8.21      0.40 o 
   7   1   5       25.92       24.73      0.72 o 
  -6   2   5       17.50       19.70      0.85 o 
  -5   2   5        7.20        8.24      0.64 o 
  -4   2   5       42.72       43.21      0.79 o 
  -3   2   5       13.08       16.02      0.41 o 
  -2   2   5       78.38       81.95      0.80 o 
  -1   2   5       40.01       50.19      0.73 o 
   0   2   5      112.24      113.20      1.03 o 
   1   2   5      291.47      269.44      1.99 o 
   2   2   5       16.81       20.58      0.37 o 
   3   2   5      205.44      190.99      1.85 o 
   4   2   5      253.33      254.20      2.16 o 
   5   2   5       30.52       29.54      0.63 o 
   6   2   5       11.30       11.23      0.53 o 
   7   2   5       49.54       45.68      0.81 o 
  -6   3   5       18.56       18.70      0.82 o 
  -5   3   5        2.81        1.03      0.59 o 
  -4   3   5       37.38       33.02      1.03 o 
  -3   3   5        2.77        0.93      0.21 o 
  -2   3   5        7.28       12.46      0.42 o 
  -1   3   5       24.74       24.02      0.58 o 
   0   3   5       56.47       61.98      1.08 o 
   1   3   5     1427.71     1589.78      9.86 o 
   2   3   5       29.06       24.07      0.53 o 
   3   3   5      142.72      149.53      1.35 o 
   4   3   5      271.46      264.12      2.20 o 
   5   3   5       22.16       21.93      0.45 o 
   6   3   5        6.29        5.73      0.31 o 
   7   3   5        0.96        2.18      0.27 o 
  -6   4   5       16.24       19.26      1.01 o 
  -5   4   5       24.51       23.89      0.85 o 
  -4   4   5        9.55        9.40      0.56 o 
  -3   4   5        1.07        2.86      0.29 o 
  -2   4   5      178.86      198.30      2.29 o 
  -1   4   5      247.77      236.23      2.53 o 
   0   4   5      136.98      139.54      1.11 o 
   1   4   5      100.94      106.23      0.94 o 
   2   4   5      300.25      325.73      2.60 o 
   3   4   5      244.22      245.56      2.01 o 
   4   4   5      303.75      294.74      2.38 o 
   5   4   5      248.73      255.60      2.17 o 
   6   4   5        4.50        4.08      0.31 o 
   7   4   5       11.62       14.00      0.49 o 
  -5   5   5       22.10       21.54      1.72 o 
  -4   5   5        6.21        3.91      0.42 o 
  -3   5   5        5.64        4.61      0.42 o 
  -2   5   5       11.98       12.92      0.56 o 
  -1   5   5      528.68      522.91      5.90 o 
   0   5   5       68.67       67.96      0.75 o 
   1   5   5      103.12      126.46      1.23 o 
   2   5   5      393.23      384.54      3.05 o 
   3   5   5       40.11       39.48      0.55 o 
   4   5   5      119.26      121.82      1.29 o 
   5   5   5       43.49       39.82      0.79 o 
   6   5   5        0.96        0.93      0.21 o 
   7   5   5       10.94       12.34      0.47 o 
  -5   6   5        4.20        4.98      0.70 o 
  -4   6   5       19.11       16.90      1.23 o 
  -3   6   5        0.03       -0.35      0.35 o 
  -2   6   5       90.97       96.20      1.47 o 
  -1   6   5      364.93      347.66      3.59 o 
   0   6   5        4.59        5.91      0.27 o 
   1   6   5       87.48      103.83      0.99 o 
   2   6   5        3.02        2.55      0.21 o 
   3   6   5      170.87      176.98      1.56 o 
   4   6   5       23.55       19.14      0.37 o 
   5   6   5        2.10        2.51      0.22 o 
   6   6   5       50.69       48.13      0.74 o 
  -5   7   5       12.12       12.53      1.02 o 
  -4   7   5        6.19        5.90      0.67 o 
  -3   7   5        9.90       10.16      0.59 o 
  -2   7   5      538.28      531.34      7.06 o 
  -1   7   5       18.68       21.66      0.66 o 
   0   7   5      900.74      896.73      6.15 o 
   1   7   5      115.15      118.40      1.12 o 
   2   7   5       52.89       46.79      0.74 o 
   3   7   5        3.58        5.18      0.38 o 
   4   7   5        0.03        0.11      0.16 o 
   5   7   5        3.86        3.35      0.19 o 
   6   7   5        4.54        5.41      0.31 o 
  -5   8   5        0.12        0.14      0.55 o 
  -4   8   5        3.26        3.96      0.70 o 
  -3   8   5       27.73       22.97      0.99 o 
  -2   8   5      144.17      147.64      2.15 o 
  -1   8   5       39.20       39.19      1.17 o 
   0   8   5       95.92       99.33      1.44 o 
   1   8   5       60.58       57.87      0.94 o 
   2   8   5       40.18       44.70      0.98 o 
   3   8   5       49.10       51.56      0.80 o 
   4   8   5       14.66       14.19      0.44 o 
   5   8   5        2.64        2.84      0.21 o 
   6   8   5        3.67        3.49      0.24 o 
  -4   9   5       11.21        9.75      0.71 o 
  -3   9   5       14.93       15.31      0.77 o 
  -2   9   5       52.71       52.79      1.46 o 
  -1   9   5       80.20       80.50      1.74 o 
   0   9   5       34.62       34.33      1.54 o 
   1   9   5      604.44      598.47      5.48 o 
   2   9   5       61.08       60.01      0.97 o 
   3   9   5        0.10        0.31      0.21 o 
   4   9   5        4.17        4.23      0.30 o 
   5   9   5        0.55        0.71      0.17 o 
  -4  10   5        1.59        1.21      0.62 o 
  -3  10   5        6.40        5.69      0.72 o 
  -2  10   5        4.77        5.44      0.67 o 
  -1  10   5        5.28        4.20      0.57 o 
   0  10   5       21.30       23.45      1.33 o 
   1  10   5        2.11        2.44      0.39 o 
   2  10   5       61.24       60.03      1.87 o 
   3  10   5        6.27        5.24      0.35 o 
   4  10   5        8.47       10.38      0.40 o 
   5  10   5        1.01        1.26      0.23 o 
  -3  11   5       19.13       21.00      1.22 o 
  -2  11   5       17.73       17.06      1.04 o 
  -1  11   5        0.76        0.49      0.63 o 
   0  11   5       36.18       33.21      1.61 o 
   1  11   5        0.27       -0.14      0.49 o 
   2  11   5       70.48       71.39      2.32 o 
   3  11   5        0.54        0.10      0.23 o 
   4  11   5        8.54        7.92      0.60 o 
  -2  12   5        3.46        3.51      0.91 o 
  -1  12   5        3.97        3.02      0.84 o 
   0  12   5       14.29       12.85      1.26 o 
   1  12   5        0.24        0.21      0.56 o 
   2  12   5       15.80       16.74      0.72 o 
   3  12   5       13.17       13.14      0.54 o 
  -1  13   5        0.91        0.56      0.70 o 
   0  13   5        0.74        0.91      0.77 o 
   1  13   5        3.18        3.86      0.84 o 
   2  13   5        6.64        7.44      0.98 o 
   0 -12   6        0.13       -0.63      0.63 o 
   1 -12   6        6.34        5.97      1.12 o 
  -2 -11   6        0.21        0.25      0.37 o 
  -1 -11   6       33.28       34.26      1.24 o 
   0 -11   6        5.50        5.27      0.67 o 
   1 -11   6        0.07       -0.56      0.56 o 
   2 -11   6        5.49        6.88      1.19 o 
   3 -11   6        1.10        0.95      0.62 o 
  -3 -10   6        1.86        1.98      0.29 o 
  -2 -10   6       10.37        7.40      0.52 o 
  -1 -10   6       12.31       12.78      0.84 o 
   0 -10   6       18.01       16.88      0.92 o 
   1 -10   6        7.47        8.37      0.95 o 
   2 -10   6       24.71       27.03      1.76 o 
   3 -10   6       39.88       43.81      1.26 o 
   4 -10   6       14.92       17.31      1.23 o 
  -3  -9   6        0.05        0.10      0.21 o 
  -2  -9   6       14.01       15.54      0.52 o 
  -1  -9   6       18.31       17.97      0.67 o 
   0  -9   6       50.38       47.44      1.34 o 
   1  -9   6        4.36        3.86      0.57 o 
   2  -9   6        0.06       -0.16      0.37 o 
   3  -9   6       48.04       50.70      1.26 o 
   4  -9   6       25.15       25.00      1.21 o 
  -4  -8   6        4.03        5.14      0.32 o 
  -3  -8   6        3.87        3.36      0.29 o 
  -2  -8   6       14.24       14.51      0.53 o 
  -1  -8   6       82.10       84.40      1.36 o 
   0  -8   6       14.40       12.84      1.02 o 
   1  -8   6        6.08        5.96      0.73 o 
   2  -8   6       39.14       37.12      1.00 o 
   3  -8   6      134.44      138.82      2.63 o 
   4  -8   6      106.39      107.72      2.28 o 
   5  -8   6       61.10       66.22      1.51 o 
  -4  -7   6        1.93        1.94      0.21 o 
  -3  -7   6       21.30       22.03      0.54 o 
  -2  -7   6        2.00        2.81      0.27 o 
  -1  -7   6        0.28        0.22      0.25 o 
   0  -7   6        3.07        3.60      0.77 o 
   1  -7   6       69.09       71.70      1.28 o 
   2  -7   6       31.21       27.26      0.84 o 
   3  -7   6        0.43        0.37      0.31 o 
   4  -7   6       20.97       20.21      0.81 o 
   5  -7   6       72.49       77.43      1.61 o 
  -5  -6   6        4.95        3.80      0.26 o 
  -4  -6   6       43.79       45.03      0.75 o 
  -3  -6   6        0.56        0.58      0.21 o 
  -2  -6   6        3.78        4.31      0.28 o 
  -1  -6   6        5.21        4.60      0.30 o 
   0  -6   6       41.20       35.65      0.62 o 
   1  -6   6       29.97       25.50      0.67 o 
   2  -6   6        2.96        3.27      0.32 o 
   3  -6   6       36.55       31.98      0.86 o 
   4  -6   6       16.10       15.67      0.71 o 
   5  -6   6       57.64       59.87      1.40 o 
   6  -6   6       84.49       83.52      2.32 o 
  -5  -5   6        0.24        0.04      0.17 o 
  -4  -5   6       40.13       43.08      0.62 o 
  -3  -5   6       24.21       27.44      0.56 o 
  -2  -5   6      144.51      136.51      1.42 o 
  -1  -5   6      141.51      140.51      1.29 o 
   0  -5   6      131.75      131.20      1.66 o 
   1  -5   6        9.92       11.09      0.67 o 
   2  -5   6        5.65        6.75      0.39 o 
   3  -5   6        6.73        8.30      0.50 o 
   4  -5   6       14.15       12.52      0.75 o 
   5  -5   6       20.70       21.85      0.84 o 
   6  -5   6       67.05       66.83      1.79 o 
  -5  -4   6       18.30       18.94      0.46 o 
  -4  -4   6       28.31       29.23      0.52 o 
  -3  -4   6       55.92       56.78      0.73 o 
  -2  -4   6        6.52        7.17      0.31 o 
  -1  -4   6       45.75       41.03      0.58 o 
   0  -4   6      285.56      292.43      2.08 o 
   1  -4   6      129.74      118.31      1.34 o 
   2  -4   6       75.01       74.31      1.04 o 
   3  -4   6      180.58      179.67      2.19 o 
   4  -4   6       37.88       25.99      0.77 o 
   5  -4   6       53.37       56.31      3.51 o 
   6  -4   6        6.29        5.72      0.98 o 
  -5  -3   6       36.02       36.10      0.61 o 
  -4  -3   6       19.98       20.87      0.45 o 
  -3  -3   6       10.43       11.58      0.35 o 
  -2  -3   6       28.18       25.45      0.52 o 
  -1  -3   6       13.48       10.95      0.32 o 
   0  -3   6      994.42     1024.91      6.34 o 
   1  -3   6      315.93      329.50      3.41 o 
   2  -3   6      109.38      108.40      1.26 o 
   3  -3   6       10.33       13.04      0.46 o 
   4  -3   6        3.00        3.19      0.36 o 
   5  -3   6       26.22       29.41      1.04 o 
   6  -3   6        1.79        2.06      0.52 o 
   7  -3   6        8.60        8.32      1.58 o 
  -5  -2   6        0.94        1.22      0.21 o 
  -4  -2   6       39.60       41.84      0.63 o 
  -3  -2   6       15.63       17.76      0.41 o 
  -2  -2   6       43.65       46.58      0.69 o 
  -1  -2   6      163.58      167.55      1.42 o 
   0  -2   6      132.92      138.01      1.12 o 
   1  -2   6      271.03      239.21      2.19 o 
   2  -2   6      624.07      649.55      6.05 o 
   3  -2   6       27.70       28.10      0.50 o 
   4  -2   6       29.86       32.12      0.68 o 
   5  -2   6       90.59       79.87      1.83 o 
   6  -2   6        0.38        0.11      0.60 o 
   7  -2   6        0.00        0.24      0.47 o 
  -6  -1   6        6.26        5.62      0.98 o 
  -5  -1   6        3.15        3.12      0.26 o 
  -4  -1   6        8.00        8.74      0.33 o 
  -3  -1   6      213.04      212.26      2.12 o 
  -2  -1   6        0.09        0.02      0.17 o 
  -1  -1   6      154.23      146.60      1.38 o 
   0  -1   6       35.33       43.74      0.51 o 
   1  -1   6       58.03       57.85      1.54 o 
   2  -1   6      326.90      323.21      2.23 o 
   3  -1   6       29.23       32.40      0.50 o 
   4  -1   6        1.69        2.43      0.22 o 
   5  -1   6        1.01        1.17      0.28 o 
   6  -1   6        5.96        6.11      0.60 o 
   7  -1   6        0.20        0.31      0.44 o 
  -6   0   6        6.48        5.71      0.68 o 
  -5   0   6       31.62       33.10      0.90 o 
  -4   0   6       54.24       51.17      0.79 o 
  -3   0   6        4.44        4.44      0.29 o 
  -2   0   6        0.01        0.39      0.20 o 
  -1   0   6        3.99        2.52      0.19 o 
   0   0   6      103.53      123.84      1.24 o 
   1   0   6       74.40       73.78      0.89 o 
   2   0   6      215.98      207.07      1.70 o 
   3   0   6      813.02      807.86      5.08 o 
   4   0   6      210.49      209.80      1.75 o 
   5   0   6        3.41        3.68      0.35 o 
   6   0   6        1.39        0.74      0.24 o 
   7   0   6        5.89        6.32      0.62 o 
  -6   1   6        0.08        0.11      0.34 o 
  -5   1   6       42.49       45.61      1.06 o 
  -4   1   6       19.89       21.23      0.47 o 
  -3   1   6       49.69       50.62      0.73 o 
  -2   1   6       36.87       40.00      0.54 o 
  -1   1   6      128.00      122.04      1.03 o 
   0   1   6      118.51      136.11      1.38 o 
   1   1   6      241.88      272.88      2.29 o 
   2   1   6     1242.47     1279.81      9.50 o 
   3   1   6      146.06      144.30      1.27 o 
   4   1   6       36.08       35.88      0.94 o 
   5   1   6        7.40        6.74      0.34 o 
   6   1   6       71.45       72.04      1.44 o 
   7   1   6        0.19        0.58      0.26 o 
  -5   2   6        5.88        5.44      0.48 o 
  -4   2   6        3.65        3.78      0.42 o 
  -3   2   6      252.58      250.08      2.38 o 
  -2   2   6       54.75       51.86      0.63 o 
  -1   2   6        0.01        0.50      0.17 o 
   0   2   6        4.66        4.59      0.28 o 
   1   2   6        6.27        7.35      0.39 o 
   2   2   6     1515.82     1606.53      9.67 o 
   3   2   6       54.94       52.95      1.21 o 
   4   2   6      459.05      460.80      3.69 o 
   5   2   6       83.33       82.28      1.01 o 
   6   2   6       48.92       50.65      0.81 o 
   7   2   6       20.38       20.15      0.58 o 
  -5   3   6        0.01        0.16      0.30 o 
  -4   3   6        8.68        8.86      0.55 o 
  -3   3   6       61.09       56.24      1.55 o 
  -2   3   6      436.49      441.66      4.35 o 
  -1   3   6      443.27      473.87      3.97 o 
   0   3   6        0.66        0.34      0.15 o 
   1   3   6      257.05      279.18      2.14 o 
   2   3   6        0.07       -0.01      0.13 o 
   3   3   6       31.33       39.52      0.75 o 
   4   3   6        0.09        0.23      0.17 o 
   5   3   6       41.36       43.09      0.68 o 
   6   3   6       45.66       47.43      0.76 o 
   7   3   6       26.17       26.02      0.63 o 
  -5   4   6        5.12        4.62      0.50 o 
  -4   4   6        6.51        5.56      0.59 o 
  -3   4   6       28.68       28.70      0.81 o 
  -2   4   6      213.98      197.79      2.04 o 
  -1   4   6       37.48       46.45      0.81 o 
   0   4   6       20.88       18.77      0.51 o 
   1   4   6       38.68       27.85      0.44 o 
   2   4   6       97.84      111.33      1.01 o 
   3   4   6        6.86        6.88      0.27 o 
   4   4   6       21.14       18.59      0.41 o 
   5   4   6      133.41      133.10      1.35 o 
   6   4   6       37.93       37.63      0.65 o 
   7   4   6        0.04       -0.09      0.23 o 
  -5   5   6        1.54        2.53      0.44 o 
  -4   5   6       24.20       20.67      0.78 o 
  -3   5   6       68.41       67.58      1.52 o 
  -2   5   6       44.09       49.50      0.90 o 
  -1   5   6     1499.38     1513.09     13.42 o 
   0   5   6      285.13      280.11      2.20 o 
   1   5   6      449.27      439.37      3.16 o 
   2   5   6        0.21        0.63      0.14 o 
   3   5   6      108.11      105.01      1.08 o 
   4   5   6        1.15        0.86      0.18 o 
   5   5   6       70.96       76.78      0.91 o 
   6   5   6        8.37        8.28      0.45 o 
  -5   6   6        0.26        0.28      0.50 o 
  -4   6   6        0.42        0.12      0.42 o 
  -3   6   6        2.10        2.21      0.32 o 
  -2   6   6        6.62        6.13      0.47 o 
  -1   6   6      287.97      287.65      3.13 o 
   0   6   6       86.96       91.20      0.99 o 
   1   6   6      170.00      190.13      1.78 o 
   2   6   6       41.42       41.40      0.70 o 
   3   6   6       34.32       32.09      0.52 o 
   4   6   6        2.37        1.69      0.19 o 
   5   6   6       22.06       22.91      0.70 o 
   6   6   6        0.52        0.43      0.21 o 
  -5   7   6        2.60        3.08      1.51 o 
  -4   7   6        0.04        0.14      0.45 o 
  -3   7   6        3.13        2.00      0.67 o 
  -2   7   6        0.16       -0.28      0.28 o 
  -1   7   6      275.55      267.04      3.42 o 
   0   7   6      915.16      925.41      8.48 o 
   1   7   6        9.38        8.34      0.43 o 
   2   7   6       82.80       77.56      1.06 o 
   3   7   6       56.21       57.46      0.86 o 
   4   7   6       38.81       40.60      0.74 o 
   5   7   6        8.26        8.90      0.32 o 
   6   7   6       29.36       30.40      0.77 o 
  -4   8   6       41.55       45.48      1.53 o 
  -3   8   6       16.21       19.38      0.96 o 
  -2   8   6        0.07       -0.18      0.32 o 
  -1   8   6       22.48       24.08      0.94 o 
   0   8   6       35.81       33.74      1.04 o 
   1   8   6       13.61       12.98      0.51 o 
   2   8   6       30.42       29.23      0.66 o 
   3   8   6       21.94       25.21      0.58 o 
   4   8   6       13.36       13.12      0.43 o 
   5   8   6        9.03        8.22      0.35 o 
   6   8   6        0.04       -0.02      0.22 o 
  -4   9   6       62.05       68.73      1.90 o 
  -3   9   6        0.09       -0.10      0.34 o 
  -2   9   6        0.01       -0.17      0.53 o 
  -1   9   6        0.00       -0.23      0.37 o 
   0   9   6        6.46        5.05      0.84 o 
   1   9   6       52.96       59.47      1.28 o 
   2   9   6        1.04        0.40      0.25 o 
   3   9   6       95.89       93.86      1.67 o 
   4   9   6        0.56        0.83      0.26 o 
   5   9   6        3.50        3.83      0.30 o 
  -3  10   6       24.65       26.77      1.54 o 
  -2  10   6       25.23       26.18      1.17 o 
  -1  10   6        0.61        0.05      0.39 o 
   0  10   6       20.27       17.13      1.26 o 
   1  10   6       84.48       84.53      2.46 o 
   2  10   6       10.31       11.44      0.63 o 
   3  10   6       28.52       27.88      0.67 o 
   4  10   6        0.14       -0.01      0.19 o 
   5  10   6        6.57        6.88      0.36 o 
  -3  11   6       25.48       30.82      1.97 o 
  -2  11   6        0.57        0.53      0.50 o 
  -1  11   6       14.48       13.83      1.26 o 
   0  11   6        6.19        4.63      0.84 o 
   1  11   6        1.46        0.98      0.56 o 
   2  11   6        1.50        0.91      0.33 o 
   3  11   6        2.72        2.39      0.40 o 
   4  11   6        6.70        6.81      0.55 o 
  -2  12   6        8.06        7.51      1.19 o 
  -1  12   6        0.06        0.07      0.70 o 
   0  12   6        5.63        5.55      0.98 o 
   1  12   6        0.80        0.63      0.63 o 
   2  12   6       24.18       26.26      1.40 o 
   3  12   6        3.49        3.48      0.36 o 
   0  13   6       16.82       16.85      1.47 o 
   1  13   6        0.12       -0.21      0.63 o 
   2  13   6        2.20        1.97      0.70 o 
  -1 -11   7        0.91        1.45      0.52 o 
   0 -11   7       10.52        9.21      0.88 o 
   1 -11   7        4.45        4.28      0.98 o 
   2 -11   7       15.61       18.25      1.68 o 
  -2 -10   7        1.82        1.02      0.70 o 
  -1 -10   7        0.75        0.32      0.46 o 
   0 -10   7        0.78        0.70      0.50 o 
   1 -10   7        0.28        0.14      0.45 o 
   2 -10   7       20.25       19.87      1.68 o 
   3 -10   7       46.97       51.13      1.35 o 
  -3  -9   7       14.75       17.61      0.55 o 
  -2  -9   7       10.57       10.56      0.77 o 
  -1  -9   7        0.22        1.00      0.42 o 
   0  -9   7        0.00        0.59      0.42 o 
   1  -9   7        3.13        2.25      0.52 o 
   2  -9   7       17.22       16.43      1.01 o 
   3  -9   7        1.64        1.85      0.84 o 
   4  -9   7       90.79       83.17      3.40 o 
  -3  -8   7        9.69       10.17      0.46 o 
  -2  -8   7       20.69       21.69      0.60 o 
  -1  -8   7        2.55        2.46      0.47 o 
   0  -8   7        3.08        3.14      0.49 o 
   1  -8   7       61.26       59.50      2.07 o 
   2  -8   7        1.39        1.33      0.38 o 
   3  -8   7        2.06        2.28      0.57 o 
   4  -8   7       52.04       53.41      1.32 o 
   5  -8   7       18.21       19.97      1.00 o 
  -4  -7   7        7.13        8.46      0.36 o 
  -3  -7   7       23.82       23.69      0.61 o 
  -2  -7   7       42.73       45.01      0.85 o 
  -1  -7   7       42.24       44.89      1.58 o 
   0  -7   7        0.11       -0.27      0.67 o 
   1  -7   7      276.61      278.42      3.24 o 
   2  -7   7        3.95        5.23      0.48 o 
   3  -7   7       25.55       25.26      1.04 o 
   4  -7   7        0.26       -0.33      0.33 o 
   5  -7   7       15.75       13.91      0.81 o 
  -4  -6   7        1.99        1.31      0.22 o 
  -3  -6   7        0.76        0.75      0.23 o 
  -2  -6   7       18.36       19.95      0.59 o 
  -1  -6   7      106.41      106.67      1.71 o 
   0  -6   7       66.16       61.18      2.00 o 
   1  -6   7      287.07      280.73      3.66 o 
   2  -6   7      138.92      134.56      1.65 o 
   3  -6   7       12.81        8.58      0.48 o 
   4  -6   7       24.79       23.20      0.81 o 
   5  -6   7        2.55        2.32      0.98 o 
   6  -6   7        2.14        2.66      0.67 o 
  -5  -5   7        0.82        0.64      0.27 o 
  -4  -5   7        1.54        1.12      0.22 o 
  -3  -5   7       12.96       12.55      0.45 o 
  -2  -5   7        4.09        3.17      0.28 o 
  -1  -5   7      133.64      138.00      1.59 o 
   0  -5   7      312.56      309.21      2.80 o 
   1  -5   7       41.15       39.93      0.77 o 
   2  -5   7       38.41       38.36      1.12 o 
   3  -5   7       20.86       21.81      0.62 o 
   4  -5   7       19.23       19.63      0.76 o 
   5  -5   7       26.82       25.69      1.12 o 
   6  -5   7       12.94       11.67      1.02 o 
  -5  -4   7        0.90        1.03      0.23 o 
  -4  -4   7        1.34        0.61      0.20 o 
  -3  -4   7        0.06        0.33      0.19 o 
  -2  -4   7       64.75       60.99      0.88 o 
  -1  -4   7       11.83       11.33      0.37 o 
   0  -4   7       78.24       67.22      0.75 o 
   1  -4   7      396.75      408.23      3.75 o 
   2  -4   7       76.22       72.39      1.84 o 
   3  -4   7       91.21       93.35      1.46 o 
   4  -4   7        9.37        5.30      0.47 o 
   5  -4   7      113.92      112.06      2.88 o 
   6  -4   7        2.45        3.37      1.02 o 
  -5  -3   7       10.14       10.43      0.42 o 
  -4  -3   7       25.39       25.76      0.55 o 
  -3  -3   7       32.95       32.63      0.58 o 
  -2  -3   7        0.27        0.48      0.21 o 
  -1  -3   7       49.80       49.66      1.00 o 
   0  -3   7       18.50       14.88      0.34 o 
   1  -3   7      366.89      352.37      3.14 o 
   2  -3   7        1.30        2.12      0.26 o 
   3  -3   7       28.58       30.07      0.67 o 
   4  -3   7       26.57       25.42      0.91 o 
   5  -3   7        0.08        0.31      0.63 o 
   6  -3   7        0.06       -0.37      0.37 o 
  -5  -2   7       41.30       39.11      0.92 o 
  -4  -2   7        0.01       -0.19      0.19 o 
  -3  -2   7        1.26        0.94      0.19 o 
  -2  -2   7      300.75      295.67      2.62 o 
  -1  -2   7       73.20       75.45      0.84 o 
   0  -2   7       44.82       41.34      0.55 o 
   1  -2   7       34.05       30.75      0.75 o 
   2  -2   7      452.63      413.70      3.59 o 
   3  -2   7      185.73      180.14      1.89 o 
   4  -2   7       42.94       40.62      1.18 o 
   5  -2   7        0.31        0.35      0.53 o 
   6  -2   7       42.33       47.03      1.36 o 
   7  -2   7       18.29       19.13      0.99 o 
  -5  -1   7        3.45        3.78      0.38 o 
  -4  -1   7       57.48       59.71      1.13 o 
  -3  -1   7       11.47       12.83      0.40 o 
  -2  -1   7      468.40      449.89      4.45 o 
  -1  -1   7        3.30        2.34      0.20 o 
   0  -1   7       12.96       14.19      0.43 o 
   1  -1   7       16.18       16.10      0.45 o 
   2  -1   7       45.36       47.82      1.66 o 
   3  -1   7        3.76        2.77      0.22 o 
   4  -1   7        5.14        4.13      0.60 o 
   5  -1   7      131.52      128.74      2.23 o 
   6  -1   7        0.06        0.29      0.46 o 
   7  -1   7       30.73       31.80      1.19 o 
  -5   0   7        0.70        0.50      0.28 o 
  -4   0   7       88.76       89.61      1.48 o 
  -3   0   7        4.76        4.67      0.29 o 
  -2   0   7       30.81       32.79      0.57 o 
  -1   0   7       56.32       57.16      0.72 o 
   0   0   7       18.61       25.11      0.77 o 
   1   0   7       82.38       89.16      1.07 o 
   2   0   7       35.78       42.82      0.56 o 
   3   0   7      883.85      903.53      6.22 o 
   4   0   7       36.21       37.42      0.70 o 
   5   0   7       70.51       69.64      1.38 o 
   6   0   7       16.04       16.93      0.82 o 
   7   0   7       62.55       67.10      1.64 o 
  -5   1   7        0.70        0.43      0.48 o 
  -4   1   7        2.67        2.91      0.40 o 
  -3   1   7      464.63      448.89      4.60 o 
  -2   1   7       71.22       78.86      1.08 o 
  -1   1   7       64.87       60.10      1.00 o 
   0   1   7        9.13       11.18      0.42 o 
   1   1   7       47.87       49.78      1.34 o 
   2   1   7      292.32      272.83      3.07 o 
   3   1   7       15.67       20.56      0.40 o 
   4   1   7       21.64       22.61      0.53 o 
   5   1   7        2.43        1.80      0.26 o 
   6   1   7       37.34       37.13      0.74 o 
   7   1   7        8.17       10.61      0.74 o 
  -5   2   7        2.85        2.98      0.43 o 
  -4   2   7        1.77        1.13      0.34 o 
  -3   2   7       52.67       50.45      1.06 o 
  -2   2   7       15.42       13.51      0.54 o 
  -1   2   7       32.50       28.60      0.59 o 
   0   2   7      127.03      120.68      2.24 o 
   1   2   7       11.33       14.65      0.41 o 
   2   2   7       52.88       47.04      0.56 o 
   3   2   7       13.34       11.81      0.34 o 
   4   2   7      114.48      121.13      1.32 o 
   5   2   7       14.89       15.47      0.46 o 
   6   2   7        4.49        4.36      0.35 o 
   7   2   7       17.92       18.15      0.59 o 
  -5   3   7        6.63        7.40      0.59 o 
  -4   3   7        0.05        0.04      0.29 o 
  -3   3   7        9.60        9.14      0.54 o 
  -2   3   7      953.29      942.04     10.86 o 
  -1   3   7       26.80       22.69      0.75 o 
   0   3   7      566.80      572.64      7.14 o 
   1   3   7      178.62      174.34      1.50 o 
   2   3   7       33.05       27.47      0.55 o 
   3   3   7      121.36      119.71      1.13 o 
   4   3   7      410.27      415.15      3.41 o 
   5   3   7       15.71       12.93      0.43 o 
   6   3   7        2.44        2.33      0.27 o 
   7   3   7       20.71       19.82      0.58 o 
  -5   4   7       35.67       40.85      1.15 o 
  -4   4   7       19.63       19.21      0.76 o 
  -3   4   7       28.74       24.24      0.78 o 
  -2   4   7       12.96       12.05      0.55 o 
  -1   4   7       43.22       46.13      0.94 o 
   0   4   7      196.49      215.62      2.43 o 
   1   4   7       26.62       31.24      0.51 o 
   2   4   7       75.12       67.81      0.77 o 
   3   4   7       99.40       85.26      0.99 o 
   4   4   7      169.20      168.54      1.63 o 
   5   4   7       16.54       15.84      0.46 o 
   6   4   7       33.20       33.03      0.85 o 
  -5   5   7        6.26        5.96      0.61 o 
  -4   5   7       19.28       20.13      1.58 o 
  -3   5   7        6.29        4.98      0.47 o 
  -2   5   7        6.83        5.30      0.46 o 
  -1   5   7      596.24      596.69      7.93 o 
   0   5   7        6.55        8.02      0.46 o 
   1   5   7       73.28       79.39      0.88 o 
   2   5   7      119.57      130.60      1.20 o 
   3   5   7       51.82       53.81      0.74 o 
   4   5   7      179.56      169.00      1.63 o 
   5   5   7      158.02      163.15      2.40 o 
   6   5   7        0.03       -0.16      0.21 o 
  -5   6   7       17.08       16.86      2.25 o 
  -4   6   7       31.67       36.51      1.33 o 
  -3   6   7        3.63        4.25      0.54 o 
  -2   6   7        8.66        9.71      0.63 o 
  -1   6   7      348.20      350.35      3.98 o 
   0   6   7       59.59       61.79      1.12 o 
   1   6   7       40.27       45.25      0.72 o 
   2   6   7        3.88        3.17      0.27 o 
   3   6   7       26.04       23.45      0.50 o 
   4   6   7       61.30       58.54      0.79 o 
   5   6   7       11.29       11.75      0.43 o 
   6   6   7        8.07        7.56      0.36 o 
  -4   7   7        0.10        0.12      0.44 o 
  -3   7   7       56.88       61.33      2.46 o 
  -2   7   7       15.13       14.24      0.67 o 
  -1   7   7      104.19      103.26      2.01 o 
   0   7   7       34.33       39.40      1.12 o 
   1   7   7        7.87        6.06      0.56 o 
   2   7   7        1.02        0.96      0.21 o 
   3   7   7        0.01        0.13      0.21 o 
   4   7   7        7.01        7.62      0.33 o 
   5   7   7       11.54       12.49      0.40 o 
   6   7   7       36.82       35.83      0.92 o 
  -4   8   7       16.19       17.74      2.32 o 
  -3   8   7       47.36       51.99      1.56 o 
  -2   8   7       58.84       55.55      1.51 o 
  -1   8   7       24.84       25.03      1.23 o 
   0   8   7      255.69      248.90      3.60 o 
   1   8   7        0.06       -0.14      0.49 o 
   2   8   7       18.31       14.55      0.68 o 
   3   8   7        0.95        0.44      0.21 o 
   4   8   7       35.96       34.78      0.71 o 
   5   8   7        0.97        0.74      0.21 o 
   6   8   7        0.72        0.77      0.42 o 
  -3   9   7        1.80        2.95      0.98 o 
  -2   9   7      109.53      115.96      2.38 o 
  -1   9   7        4.05        4.79      0.57 o 
   0   9   7       37.64       33.14      1.54 o 
   1   9   7       44.87       43.46      1.76 o 
   2   9   7       37.67       35.56      1.86 o 
   3   9   7        0.59        0.61      0.24 o 
   4   9   7       12.77       14.94      0.51 o 
   5   9   7        4.96        5.48      0.34 o 
  -3  10   7        6.24        7.16      1.26 o 
  -2  10   7        1.06        1.22      0.52 o 
  -1  10   7        5.98        6.22      0.65 o 
   0  10   7       26.43       25.62      1.40 o 
   1  10   7      136.92      131.99      3.30 o 
   2  10   7        0.12        0.34      0.27 o 
   3  10   7        0.16        0.09      0.28 o 
   4  10   7        6.38        5.88      0.39 o 
   5  10   7        3.65        4.35      0.34 o 
  -2  11   7        0.34       -0.19      0.49 o 
  -1  11   7       24.01       27.31      1.68 o 
   0  11   7        0.25        0.42      0.56 o 
   1  11   7       41.01       42.76      1.83 o 
   2  11   7       30.40       29.70      1.47 o 
   3  11   7        0.55        0.33      0.28 o 
   4  11   7        0.89        1.11      0.28 o 
  -1  12   7       13.17       16.22      1.54 o 
   0  12   7       13.74       13.76      1.33 o 
   1  12   7        8.79       10.32      1.12 o 
   2  12   7       21.09       23.59      1.47 o 
   3  12   7        0.87        1.68      0.63 o 
  -1 -10   8       23.32       26.00      1.17 o 
   0 -10   8       22.54       24.96      1.17 o 
   1 -10   8        0.20       -0.14      0.74 o 
   2 -10   8       20.82       23.10      1.68 o 
   3 -10   8        0.89        0.56      0.57 o 
  -2  -9   8       11.00       10.21      0.79 o 
  -1  -9   8       11.03       11.94      0.87 o 
   0  -9   8       31.22       33.48      1.27 o 
   1  -9   8       17.04       17.82      2.77 o 
   2  -9   8       45.56       47.07      2.39 o 
   3  -9   8        5.47        7.52      1.40 o 
   4  -9   8        0.68        0.18      0.55 o 
  -3  -8   8        6.18        7.34      0.69 o 
  -2  -8   8        9.90       10.72      0.77 o 
  -1  -8   8       29.38       29.51      1.12 o 
   0  -8   8       51.33       48.30      1.76 o 
   1  -8   8       30.25       32.52      1.21 o 
   2  -8   8       19.29       18.12      0.83 o 
   3  -8   8       78.65       77.39      1.93 o 
   4  -8   8       11.48       11.07      1.47 o 
  -3  -7   8        2.76        1.89      0.31 o 
  -2  -7   8        6.83        6.49      0.48 o 
  -1  -7   8       52.38       53.92      1.41 o 
   0  -7   8        4.63        4.50      0.57 o 
   1  -7   8        0.19        0.31      0.35 o 
   2  -7   8      145.46      141.14      2.10 o 
   3  -7   8       47.72       50.66      1.23 o 
   4  -7   8        5.47        6.06      0.58 o 
   5  -7   8        5.91        6.34      0.62 o 
  -4  -6   8        2.93        3.17      0.29 o 
  -3  -6   8       34.19       35.53      0.76 o 
  -2  -6   8        1.49        0.82      0.25 o 
  -1  -6   8        2.82        1.93      0.32 o 
   0  -6   8       69.59       71.75      4.35 o 
   1  -6   8       48.17       45.67      1.06 o 
   2  -6   8       75.64       75.85      1.30 o 
   3  -6   8        0.10       -0.10      0.27 o 
   4  -6   8       56.95       58.45      1.30 o 
   5  -6   8       17.05       17.65      1.07 o 
  -4  -5   8       34.03       37.78      0.71 o 
  -3  -5   8        7.03        6.49      0.39 o 
  -2  -5   8       30.27       31.31      0.81 o 
  -1  -5   8       39.23       35.20      0.86 o 
   0  -5   8        7.14        5.23      0.43 o 
   1  -5   8        6.13        6.19      0.47 o 
   2  -5   8        0.08       -0.08      0.23 o 
   3  -5   8       16.67       17.19      0.60 o 
   4  -5   8        3.95        2.41      0.41 o 
   5  -5   8        7.85        8.10      0.77 o 
   6  -5   8       74.61       76.40      2.01 o 
  -4  -4   8       44.99       48.27      0.80 o 
  -3  -4   8       50.59       49.98      0.86 o 
  -2  -4   8       67.88       67.12      1.17 o 
  -1  -4   8        6.46        6.42      0.55 o 
   0  -4   8       17.34       16.88      0.62 o 
   1  -4   8      160.46      158.77      1.77 o 
   2  -4   8        8.53        5.86      0.39 o 
   3  -4   8        0.05        0.16      0.23 o 
   4  -4   8        0.13        0.09      0.31 o 
   5  -4   8       62.44       64.85      2.42 o 
   6  -4   8       64.98       62.37      1.76 o 
  -5  -3   8       11.31       11.08      0.58 o 
  -4  -3   8       19.75       20.94      0.64 o 
  -3  -3   8       67.27       65.27      1.02 o 
  -2  -3   8       17.41       14.58      0.48 o 
  -1  -3   8      138.21      136.34      2.00 o 
   0  -3   8       17.59       17.83      0.52 o 
   1  -3   8        3.94        4.38      0.33 o 
   2  -3   8        4.66        3.43      0.32 o 
   3  -3   8       44.11       48.53      1.24 o 
   4  -3   8       52.28       47.44      1.07 o 
   5  -3   8        2.52        3.64      0.55 o 
   6  -3   8       24.58       24.95      1.12 o 
  -5  -2   8       17.70       16.40      1.01 o 
  -4  -2   8        1.88        1.09      0.32 o 
  -3  -2   8       35.33       36.41      0.76 o 
  -2  -2   8        0.84        1.15      0.25 o 
  -1  -2   8       57.17       50.10      1.00 o 
   0  -2   8       89.87       86.54      1.27 o 
   1  -2   8        0.69        0.89      0.22 o 
   2  -2   8      338.36      321.58      3.17 o 
   3  -2   8       21.44       20.24      0.57 o 
   4  -2   8        7.70        4.96      0.46 o 
   5  -2   8       20.18       24.10      1.02 o 
   6  -2   8       35.04       32.59      1.19 o 
  -5  -1   8        0.10        0.44      0.33 o 
  -4  -1   8       58.16       58.19      1.20 o 
  -3  -1   8        0.53        1.11      0.25 o 
  -2  -1   8       36.26       34.04      1.24 o 
  -1  -1   8       16.65       15.32      0.46 o 
   0  -1   8      193.63      198.92      2.00 o 
   1  -1   8        0.93        0.82      0.21 o 
   2  -1   8      203.38      204.87      2.06 o 
   3  -1   8        1.57        2.62      0.29 o 
   4  -1   8        5.77        5.09      0.55 o 
   5  -1   8        4.43        4.51      0.55 o 
   6  -1   8        1.63        1.19      0.45 o 
  -5   0   8        0.28        0.61      0.33 o 
  -4   0   8        0.04       -0.29      0.29 o 
  -3   0   8       39.35       38.12      0.93 o 
  -2   0   8      188.70      193.22      2.37 o 
  -1   0   8        6.09        6.24      0.39 o 
   0   0   8        0.25        0.25      0.18 o 
   1   0   8       11.38        8.45      0.45 o 
   2   0   8       84.12       80.15      1.07 o 
   3   0   8        5.68        5.89      0.33 o 
   4   0   8       72.20       71.50      1.51 o 
   5   0   8        0.01        0.35      0.37 o 
   6   0   8        0.44        0.42      0.40 o 
   7   0   8        1.10        1.25      0.47 o 
  -5   1   8        5.52        5.78      0.53 o 
  -4   1   8        4.66        4.03      0.44 o 
  -3   1   8      133.79      130.21      1.89 o 
  -2   1   8       22.08       22.53      0.71 o 
  -1   1   8       74.71       67.76      1.00 o 
   0   1   8       27.21       22.77      0.63 o 
   1   1   8       68.99       65.43      0.93 o 
   2   1   8      125.88      131.19      1.26 o 
   3   1   8     1335.62     1318.58      8.91 o 
   4   1   8       26.63       23.98      0.59 o 
   5   1   8        5.57        4.62      0.39 o 
   6   1   8        8.67        8.76      0.70 o 
   7   1   8        1.12        0.92      0.56 o 
  -5   2   8       10.44       13.14      0.75 o 
  -4   2   8        2.18        2.04      0.40 o 
  -3   2   8        7.38        7.94      0.71 o 
  -2   2   8        7.52        7.78      0.51 o 
  -1   2   8       49.14       49.56      0.84 o 
   0   2   8       60.18       62.48      0.93 o 
   1   2   8      140.05      125.34      1.62 o 
   2   2   8      327.04      312.89      2.38 o 
   3   2   8      168.65      162.72      1.65 o 
   4   2   8       92.84       93.67      1.15 o 
   5   2   8       93.13       94.49      1.21 o 
   6   2   8       23.27       22.23      0.60 o 
   7   2   8        5.32        5.13      0.60 o 
  -5   3   8       16.36       17.42      0.86 o 
  -4   3   8        3.11        3.76      0.50 o 
  -3   3   8       36.10       36.50      0.97 o 
  -2   3   8      211.28      204.18      2.54 o 
  -1   3   8       15.84       13.48      0.56 o 
   0   3   8        1.26        0.50      0.25 o 
   1   3   8        1.59        2.99      0.26 o 
   2   3   8      247.19      259.76      1.92 o 
   3   3   8       49.59       52.40      0.71 o 
   4   3   8      400.50      400.57      3.37 o 
   5   3   8        8.63        7.59      0.39 o 
   6   3   8       29.16       28.70      0.80 o 
  -5   4   8       20.17       22.66      0.94 o 
  -4   4   8        3.83        4.98      1.58 o 
  -3   4   8      114.88      111.49      3.02 o 
  -2   4   8      120.97      125.68      4.25 o 
  -1   4   8        1.31        1.70      0.34 o 
   0   4   8        1.65        1.03      0.28 o 
   1   4   8       66.76       62.20      0.90 o 
   2   4   8       28.68       27.92      0.66 o 
   3   4   8        3.05        3.73      0.36 o 
   4   4   8       17.39       19.88      0.52 o 
   5   4   8      109.21      104.65      1.25 o 
   6   4   8       26.08       28.61      0.65 o 
  -4   5   8       59.36       59.78      3.69 o 
  -3   5   8       15.50       14.67      1.23 o 
  -2   5   8       50.09       47.69      1.09 o 
  -1   5   8       20.69       19.31      0.70 o 
   0   5   8      181.99      166.51      2.77 o 
   1   5   8       33.03       30.69      0.62 o 
   2   5   8       73.75       60.98      0.78 o 
   3   5   8        0.04       -0.16      0.16 o 
   4   5   8        0.04        0.10      0.27 o 
   5   5   8      108.12      104.20      1.31 o 
   6   5   8        0.52        0.23      0.24 o 
  -4   6   8       11.31        9.03      0.84 o 
  -3   6   8        3.34        3.01      0.63 o 
  -2   6   8       75.54       75.99      1.75 o 
  -1   6   8      267.33      262.55      4.39 o 
   0   6   8       87.00       87.17      1.73 o 
   1   6   8      124.97      118.81      1.76 o 
   2   6   8        0.46        0.11      0.21 o 
   3   6   8        0.13        0.20      0.19 o 
   4   6   8        4.80        4.57      0.29 o 
   5   6   8        0.36        0.16      0.21 o 
   6   6   8       28.40       30.53      1.20 o 
  -4   7   8        0.63        0.38      0.88 o 
  -3   7   8       27.22       29.01      1.90 o 
  -2   7   8        1.19        1.06      0.35 o 
  -1   7   8      158.74      156.22      2.16 o 
   0   7   8      140.31      135.90      3.40 o 
   1   7   8      136.85      125.95      3.02 o 
   2   7   8        1.51        1.66      0.27 o 
   3   7   8       75.22       63.96      1.04 o 
   4   7   8        4.91        5.51      0.57 o 
   5   7   8        0.36        0.43      0.21 o 
   6   7   8        2.85        3.36      0.30 o 
  -3   8   8       29.75       30.65      1.26 o 
  -2   8   8        0.37       -0.19      0.42 o 
  -1   8   8      176.30      174.06      2.98 o 
   0   8   8       53.03       51.73      2.77 o 
   1   8   8        2.16        2.32      0.63 o 
   2   8   8        9.14        8.75      0.56 o 
   3   8   8        0.76        1.08      0.29 o 
   4   8   8        1.17        0.68      0.24 o 
   5   8   8        0.40        0.06      0.23 o 
  -3   9   8        4.65        3.86      1.05 o 
  -2   9   8        5.16        5.05      0.67 o 
  -1   9   8        0.97        0.54      0.53 o 
   0   9   8       11.46       10.81      1.12 o 
   1   9   8       63.26       64.94      2.18 o 
   2   9   8       34.85       34.27      1.79 o 
   3   9   8        6.07        6.68      0.42 o 
   4   9   8       19.72       18.03      0.58 o 
   5   9   8        3.41        2.97      0.34 o 
  -2  10   8       42.91       47.10      1.56 o 
  -1  10   8        0.71        1.05      0.70 o 
   0  10   8        0.43        1.54      0.63 o 
   1  10   8       13.18       15.23      1.26 o 
   2  10   8       21.77       24.64      1.33 o 
   3  10   8       14.77       14.85      0.65 o 
   4  10   8        5.39        4.74      0.39 o 
  -2  11   8        5.11        6.32      0.82 o 
  -1  11   8        3.68        4.14      0.91 o 
   0  11   8        1.20        0.77      0.70 o 
   1  11   8        7.69        8.57      1.05 o 
   2  11   8       47.63       51.74      2.04 o 
   3  11   8       32.60       30.47      1.47 o 
   4  11   8        0.00        0.11      0.27 o 
   0  12   8        0.22        0.91      0.70 o 
   1  12   8        3.33        1.76      0.77 o 
   2  12   8        1.86        2.18      0.77 o 
   0 -10   9       29.73       30.08      1.31 o 
   1 -10   9        0.63        0.83      0.57 o 
   2 -10   9       37.33       40.67      1.59 o 
  -1  -9   9        4.97        4.63      0.67 o 
   0  -9   9        4.83        4.96      1.40 o 
   1  -9   9       16.49       15.17      1.02 o 
   2  -9   9        8.49       11.67      1.09 o 
   3  -9   9        9.60        8.49      1.16 o 
  -2  -8   9        6.27        6.81      0.72 o 
  -1  -8   9       13.31       13.62      0.92 o 
   0  -8   9        0.23        0.37      0.49 o 
   1  -8   9       10.23        9.94      0.98 o 
   2  -8   9       21.80       18.89      0.89 o 
   3  -8   9       42.01       41.00      1.23 o 
   4  -8   9       32.22       32.55      1.97 o 
  -3  -7   9       22.31       24.71      1.07 o 
  -2  -7   9       17.91       16.87      0.94 o 
  -1  -7   9        0.39       -0.06      0.42 o 
   0  -7   9       17.78       18.28      1.19 o 
   1  -7   9        8.56        9.34      0.62 o 
   2  -7   9        1.34        0.72      0.39 o 
   3  -7   9        4.00        3.86      0.52 o 
   4  -7   9       22.77       24.49      0.94 o 
   5  -7   9       16.48       16.63      0.99 o 
  -3  -6   9       20.50       21.21      1.01 o 
  -2  -6   9       16.68       15.68      0.84 o 
  -1  -6   9       14.37       16.52      0.87 o 
   0  -6   9       21.56       22.28      0.97 o 
   1  -6   9      115.85      119.37      1.85 o 
   2  -6   9        0.46        0.20      0.38 o 
   3  -6   9        9.59       10.11      0.65 o 
   4  -6   9       20.09       21.35      1.69 o 
   5  -6   9        8.41        8.33      0.67 o 
  -4  -5   9        0.61        0.27      0.32 o 
  -3  -5   9       23.13       26.90      1.33 o 
  -2  -5   9       37.34       37.00      1.19 o 
  -1  -5   9       12.30       13.19      0.82 o 
   0  -5   9       19.79       20.77      0.80 o 
   1  -5   9      117.29      115.55      1.77 o 
   2  -5   9        4.31        5.90      0.62 o 
   3  -5   9        0.27        0.30      0.29 o 
   4  -5   9       20.43       19.07      0.81 o 
   5  -5   9        4.79        5.07      0.69 o 
  -4  -4   9        0.33        0.45      0.33 o 
  -3  -4   9        8.69        8.59      0.55 o 
  -2  -4   9        4.05        3.61      0.52 o 
  -1  -4   9       40.19       39.44      1.19 o 
   0  -4   9       38.65       39.03      0.93 o 
   1  -4   9       71.72       72.45      1.31 o 
   2  -4   9       79.59       78.21      1.21 o 
   3  -4   9        3.95        5.50      0.42 o 
   4  -4   9       23.90       22.18      0.82 o 
   5  -4   9        1.49        0.59      0.70 o 
   6  -4   9       21.61       22.57      1.17 o 
  -4  -3   9        0.82        0.36      0.34 o 
  -3  -3   9        1.61        1.02      0.35 o 
  -2  -3   9        1.93        1.92      0.42 o 
  -1  -3   9        8.49        8.64      0.67 o 
   0  -3   9        8.78        6.23      0.44 o 
   1  -3   9      265.24      266.02      3.14 o 
   2  -3   9        3.53        3.64      0.34 o 
   3  -3   9       22.48       24.78      0.70 o 
   4  -3   9       39.75       41.89      1.05 o 
   5  -3   9       17.30       17.45      0.97 o 
   6  -3   9       20.82       18.96      1.04 o 
  -4  -2   9        3.02        2.47      0.40 o 
  -3  -2   9        5.43        5.98      0.50 o 
  -2  -2   9        3.33        2.81      0.44 o 
  -1  -2   9        2.59        3.20      0.47 o 
   0  -2   9        0.33        1.02      0.29 o 
   1  -2   9      263.64      254.94      2.51 o 
   2  -2   9        8.69        9.59      0.51 o 
   3  -2   9      218.17      218.23      4.94 o 
   4  -2   9       25.10       23.78      0.80 o 
   5  -2   9       23.53       26.49      1.61 o 
   6  -2   9        0.00       -0.22      0.42 o 
  -4  -1   9       30.62       28.44      0.89 o 
  -3  -1   9        4.82        4.31      0.44 o 
  -2  -1   9       46.77       48.98      1.07 o 
  -1  -1   9       11.81       12.79      1.44 o 
   0  -1   9        1.26        1.39      0.39 o 
   1  -1   9      118.39      114.38      1.41 o 
   2  -1   9      498.05      474.76      4.15 o 
   3  -1   9       36.57       36.77      0.90 o 
   4  -1   9       75.36       75.43      1.34 o 
   5  -1   9       33.66       36.51      1.19 o 
   6  -1   9        9.98        9.29      0.84 o 
  -4   0   9       10.17        9.58      0.90 o 
  -3   0   9        2.38        1.89      0.36 o 
  -2   0   9       97.16       95.88      1.56 o 
  -1   0   9        4.13        3.38      0.37 o 
   0   0   9       49.61       41.54      0.90 o 
   1   0   9        4.56        3.64      0.30 o 
   2   0   9      123.60      118.45      1.45 o 
   3   0   9       72.90       74.18      1.35 o 
   4   0   9      265.65      259.79      3.70 o 
   5   0   9       65.27       64.54      1.54 o 
   6   0   9       16.95       19.82      0.97 o 
  -4   1   9       23.86       24.22      1.02 o 
  -3   1   9       17.32       16.50      0.71 o 
  -2   1   9       80.88       78.65      1.39 o 
  -1   1   9        7.27        4.84      0.36 o 
   0   1   9       33.86       27.48      0.72 o 
   1   1   9        5.91        5.80      0.35 o 
   2   1   9       24.47       24.96      0.77 o 
   3   1   9      444.42      448.74      4.57 o 
   4   1   9        7.06        6.58      0.60 o 
   5   1   9       64.76       62.78      1.49 o 
   6   1   9        2.44        3.07      0.52 o 
  -4   2   9       38.81       39.47      1.12 o 
  -3   2   9       73.13       71.45      1.39 o 
  -2   2   9        1.59        1.82      0.36 o 
  -1   2   9       38.11       40.12      1.03 o 
   0   2   9      101.06       92.82      1.43 o 
   1   2   9       12.93       16.21      0.52 o 
   2   2   9      154.91      147.21      2.25 o 
   3   2   9      222.33      213.82      5.58 o 
   4   2   9       61.84       61.87      1.10 o 
   5   2   9       20.02       20.16      0.70 o 
   6   2   9        3.05        3.06      0.50 o 
  -4   3   9        0.92        0.23      0.49 o 
  -3   3   9       13.71       13.41      0.72 o 
  -2   3   9       76.32       78.19      2.38 o 
  -1   3   9      126.04      122.08      1.89 o 
   0   3   9      155.60      159.76      2.05 o 
   1   3   9      300.09      272.09      2.60 o 
   2   3   9       87.29       83.82      1.32 o 
   3   3   9        8.93        9.28      0.42 o 
   4   3   9       13.02       14.79      0.56 o 
   5   3   9       16.59       16.97      0.53 o 
   6   3   9        1.40        0.81      0.32 o 
  -4   4   9        0.28        0.48      0.47 o 
  -3   4   9       24.42       23.80      1.09 o 
  -2   4   9      181.79      179.62      2.97 o 
  -1   4   9       14.70       14.29      0.67 o 
   0   4   9      245.21      240.92      2.90 o 
   1   4   9       62.70       59.58      1.11 o 
   2   4   9        8.47        9.49      0.51 o 
   3   4   9       81.60       79.58      1.24 o 
   4   4   9       10.43        9.04      0.47 o 
   5   4   9        2.80        4.14      0.33 o 
   6   4   9        1.94        2.18      0.30 o 
  -4   5   9       10.03       11.01      0.95 o 
  -3   5   9        0.01        0.26      0.47 o 
  -2   5   9       38.75       33.47      1.16 o 
  -1   5   9      103.65       99.42      1.60 o 
   0   5   9      138.25      138.48      3.19 o 
   1   5   9       88.25       90.80      1.76 o 
   2   5   9      234.26      202.68      4.21 o 
   3   5   9        1.11        0.35      0.23 o 
   4   5   9       38.81       36.03      0.93 o 
   5   5   9        7.94        7.95      0.40 o 
   6   5   9        1.15        0.56      0.26 o 
  -4   6   9       30.79       34.35      1.41 o 
  -3   6   9        0.07       -0.45      0.45 o 
  -2   6   9        1.93        2.12      0.50 o 
  -1   6   9       21.39       20.46      0.73 o 
   0   6   9        9.94       11.00      1.40 o 
   1   6   9        4.95        6.26      0.60 o 
   2   6   9       23.49       26.54      1.33 o 
   3   6   9        0.02       -0.18      0.23 o 
   4   6   9       34.67       34.32      0.68 o 
   5   6   9        2.98        3.20      0.41 o 
   6   6   9        2.39        1.84      0.28 o 
  -3   7   9        0.66        1.26      0.54 o 
  -2   7   9       29.50       31.45      0.98 o 
  -1   7   9        4.53        4.56      0.62 o 
   0   7   9      178.14      185.09      3.00 o 
   1   7   9       25.32       25.70      1.40 o 
   2   7   9        5.27        6.53      0.84 o 
   3   7   9       19.98       19.61      0.88 o 
   4   7   9        4.07        4.13      0.32 o 
   5   7   9        8.60        8.88      0.42 o 
  -3   8   9       85.46       94.83      2.27 o 
  -2   8   9        8.09        8.17      0.79 o 
  -1   8   9       49.67       44.64      4.42 o 
   0   8   9       44.80       48.79      1.68 o 
   1   8   9        4.53        5.27      0.84 o 
   2   8   9       11.15        8.71      0.91 o 
   3   8   9        0.45        0.07      0.24 o 
   4   8   9       10.62       11.55      0.56 o 
   5   8   9       12.89       14.56      0.56 o 
  -3   9   9       22.66       27.31      1.97 o 
  -2   9   9        7.42        7.96      0.84 o 
  -1   9   9        4.83        5.70      0.91 o 
   0   9   9        2.17        2.88      0.77 o 
   1   9   9       18.51       22.04      1.33 o 
   2   9   9        5.52        4.98      0.77 o 
   3   9   9        5.07        5.32      0.52 o 
   4   9   9       22.23       23.62      0.70 o 
   5   9   9        2.56        2.96      0.35 o 
  -2  10   9       28.74       31.09      1.65 o 
  -1  10   9        0.01       -0.21      0.70 o 
   0  10   9        7.31        5.97      0.91 o 
   1  10   9        2.57        2.32      0.70 o 
   2  10   9        0.00       -0.56      0.56 o 
   3  10   9        0.03        0.14      0.56 o 
   4  10   9       16.32       17.04      0.69 o 
  -1  11   9       11.78       12.57      1.33 o 
   0  11   9        0.94        1.47      0.77 o 
   1  11   9        9.52        8.07      1.05 o 
   2  11   9        2.73        2.32      0.77 o 
   3  11   9        2.74        3.44      0.77 o 
   1  12   9       17.85       16.71      1.47 o 
   0  -9  10        5.24        6.56      0.95 o 
   1  -9  10        2.22        1.74      0.62 o 
   2  -9  10       11.82       12.27      1.04 o 
  -1  -8  10        0.21       -0.37      0.47 o 
   0  -8  10       29.34       31.56      1.31 o 
   1  -8  10        9.53        9.06      0.87 o 
   2  -8  10       17.83       18.55      1.14 o 
   3  -8  10        2.75        2.92      0.53 o 
  -2  -7  10        2.75        2.72      0.60 o 
  -1  -7  10       17.90       16.81      1.33 o 
   0  -7  10       10.92       12.45      0.89 o 
   1  -7  10        4.99        4.64      0.64 o 
   2  -7  10       64.07       64.90      1.46 o 
   3  -7  10       26.54       24.80      0.99 o 
   4  -7  10        1.33        1.20      0.59 o 
  -3  -6  10        0.10       -0.45      0.49 o 
  -2  -6  10        4.05        3.59      0.60 o 
  -1  -6  10       13.81       15.31      0.91 o 
   0  -6  10       23.21       22.76      1.07 o 
   1  -6  10       21.66       20.83      0.82 o 
   2  -6  10      129.51      129.35      3.34 o 
   3  -6  10       21.41       21.92      0.90 o 
   4  -6  10        1.06       -0.02      0.41 o 
   5  -6  10        0.02       -0.36      0.52 o 
  -3  -5  10        4.67        5.67      0.53 o 
  -2  -5  10        0.14        0.49      0.42 o 
  -1  -5  10        0.82        0.91      0.45 o 
   0  -5  10       64.52       66.69      1.69 o 
   1  -5  10        0.13        0.09      0.34 o 
   2  -5  10       59.59       63.69      1.36 o 
   3  -5  10       37.13       40.93      1.12 o 
   4  -5  10        7.69        7.70      0.86 o 
   5  -5  10        4.28        3.70      0.74 o 
  -3  -4  10       11.76       11.62      1.25 o 
  -2  -4  10        0.05        0.30      0.42 o 
  -1  -4  10       19.26       18.90      0.89 o 
   0  -4  10       18.17       18.43      0.75 o 
   1  -4  10        0.15        0.23      0.30 o 
   2  -4  10       94.24      101.17      1.44 o 
   3  -4  10       24.07       22.42      0.85 o 
   4  -4  10       27.80       31.60      0.99 o 
   5  -4  10       19.59       16.61      1.04 o 
  -4  -3  10       29.81       30.90      0.97 o 
  -3  -3  10        5.67        5.22      0.51 o 
  -2  -3  10        7.20        7.06      0.67 o 
  -1  -3  10       11.67       11.41      0.77 o 
   0  -3  10        0.99        0.80      0.34 o 
   1  -3  10       92.62       89.82      2.84 o 
   2  -3  10        5.85        5.56      0.43 o 
   3  -3  10       28.29       28.38      1.13 o 
   4  -3  10       36.33       40.08      1.16 o 
   5  -3  10       21.89       20.81      1.07 o 
   6  -3  10       50.44       55.91      1.69 o 
  -4  -2  10        2.38        1.82      0.55 o 
  -3  -2  10        9.85       10.19      0.63 o 
  -2  -2  10       21.57       21.85      0.77 o 
  -1  -2  10        5.51        6.79      0.64 o 
   0  -2  10       10.65       11.00      0.59 o 
   1  -2  10        1.69        1.41      0.31 o 
   2  -2  10       84.73       79.23      1.21 o 
   3  -2  10       50.63       47.53      1.09 o 
   4  -2  10       57.85       58.86      2.54 o 
   5  -2  10       58.14       64.02      2.95 o 
   6  -2  10       21.21       21.17      3.09 o 
  -4  -1  10        0.99        1.65      0.55 o 
  -3  -1  10       25.33       25.64      1.01 o 
  -2  -1  10        0.10        0.14      0.30 o 
  -1  -1  10      292.02      278.59      3.99 o 
   0  -1  10       28.30       28.01      0.84 o 
   1  -1  10       12.74       11.03      0.51 o 
   2  -1  10      106.79      102.73      1.39 o 
   3  -1  10       13.96       14.20      0.65 o 
   4  -1  10       17.88       19.74      1.09 o 
   5  -1  10        6.51        6.29      0.77 o 
   6  -1  10       11.46       11.15      0.87 o 
  -4   0  10        6.24        4.99      0.58 o 
  -3   0  10        0.22        0.15      0.35 o 
  -2   0  10        8.19        8.46      0.65 o 
  -1   0  10      213.10      207.22      3.19 o 
   0   0  10       28.41       31.72      0.84 o 
   1   0  10       44.61       44.31      0.87 o 
   2   0  10        0.27       -0.15      0.24 o 
   3   0  10       20.70       20.67      0.73 o 
   4   0  10        0.91        0.43      0.53 o 
   5   0  10        0.05        0.25      0.42 o 
   6   0  10       24.26       25.90      1.12 o 
  -4   1  10        0.36        0.52      0.37 o 
  -3   1  10        9.47       10.57      0.67 o 
  -2   1  10      109.66      105.65      1.73 o 
  -1   1  10       68.95       68.71      1.82 o 
   0   1  10      289.01      270.95      3.68 o 
   1   1  10       36.52       35.86      0.89 o 
   2   1  10       61.15       59.58      1.48 o 
   3   1  10       56.88       50.44      1.07 o 
   4   1  10       11.42       10.09      1.12 o 
   5   1  10        9.26        9.11      1.05 o 
   6   1  10        3.70        4.92      0.95 o 
  -4   2  10        0.03        0.62      0.40 o 
  -3   2  10       18.69       17.44      0.94 o 
  -2   2  10       13.15        8.85      0.81 o 
  -1   2  10       50.83       49.67      1.36 o 
   0   2  10       56.21       53.52      1.09 o 
   1   2  10       37.69       40.28      1.08 o 
   2   2  10      126.98      126.64      1.81 o 
   3   2  10      209.86      191.27      2.39 o 
   4   2  10       21.04       17.90      0.87 o 
   5   2  10        2.40        2.04      0.67 o 
   6   2  10        9.75        9.75      0.77 o 
  -4   3  10       13.09       14.44      0.82 o 
  -3   3  10        1.87        2.36      0.67 o 
  -2   3  10       16.98       15.49      0.94 o 
  -1   3  10       60.85       58.79      1.88 o 
   0   3  10       21.89       24.27      1.02 o 
   1   3  10      295.83      265.62      4.07 o 
   2   3  10       23.66       26.48      0.80 o 
   3   3  10      112.05      103.39      3.79 o 
   4   3  10       25.22       28.51      0.99 o 
   5   3  10       17.06       17.58      0.87 o 
   6   3  10       21.75       22.66      0.97 o 
  -4   4  10       16.58       19.51      1.16 o 
  -3   4  10       14.20       14.41      0.97 o 
  -2   4  10        4.22        4.11      0.59 o 
  -1   4  10        0.76        0.79      0.34 o 
   0   4  10       31.22       28.93      0.98 o 
   1   4  10       11.01       14.14      0.77 o 
   2   4  10       24.07       25.12      0.77 o 
   3   4  10        8.28        7.83      0.67 o 
   4   4  10       26.62       25.07      1.76 o 
   5   4  10        0.78        0.63      0.40 o 
   6   4  10        7.49        5.63      0.81 o 
  -3   5  10       67.47       68.54      1.83 o 
  -2   5  10        0.85        1.09      0.63 o 
  -1   5  10       12.45       11.82      0.76 o 
   0   5  10        1.21        1.03      0.35 o 
   1   5  10        0.52       -0.18      0.53 o 
   2   5  10        7.65        7.72      0.84 o 
   3   5  10        1.77        3.84      0.50 o 
   4   5  10       20.81       20.40      0.69 o 
   5   5  10       42.55       46.45      0.86 o 
   6   5  10        5.86        6.85      0.65 o 
  -3   6  10       21.02       18.85      1.11 o 
  -2   6  10       21.15       20.87      1.04 o 
  -1   6  10        3.83        4.09      0.57 o 
   0   6  10       15.99       14.33      0.91 o 
   1   6  10       39.05       35.02      1.12 o 
   2   6  10       19.48       14.46      1.12 o 
   3   6  10        6.92        6.13      0.70 o 
   4   6  10        1.39        2.00      0.29 o 
   5   6  10       46.66       45.43      0.85 o 
  -3   7  10       10.17        9.29      0.89 o 
  -2   7  10       14.26       15.84      1.02 o 
  -1   7  10        3.79        3.06      0.57 o 
   0   7  10       17.60       16.80      1.12 o 
   1   7  10        9.72       12.78      1.12 o 
   2   7  10        0.25        0.91      0.56 o 
   3   7  10        0.69        0.14      0.49 o 
   4   7  10        0.58        0.77      0.26 o 
   5   7  10       18.51       19.82      0.61 o 
  -2   8  10        9.06        9.06      1.26 o 
  -1   8  10       23.91       23.45      1.93 o 
   0   8  10       31.93       35.23      1.27 o 
   1   8  10        0.80        0.49      0.63 o 
   2   8  10        2.52        2.67      0.70 o 
   3   8  10       11.22        7.86      0.91 o 
   4   8  10        5.21        4.35      0.77 o 
   5   8  10        4.85        5.53      0.44 o 
  -2   9  10       12.94       16.01      1.54 o 
  -1   9  10       24.18       24.56      1.17 o 
   0   9  10        1.35        1.47      0.70 o 
   1   9  10        0.08        0.56      0.56 o 
   2   9  10        0.04        0.56      0.63 o 
   3   9  10        8.75        8.78      0.98 o 
   4   9  10        2.54        2.18      0.63 o 
  -1  10  10        8.49        8.64      1.19 o 
   0  10  10        1.77        1.76      0.77 o 
   1  10  10       28.93       30.26      1.68 o 
   2  10  10       14.75       15.09      1.33 o 
   3  10  10        7.80        8.35      0.98 o 
   0  11  10        9.47        8.49      1.19 o 
   1  11  10       13.67       12.92      1.33 o 
   2  11  10       23.71       26.75      1.61 o 
   0  -8  11       22.46       22.87      1.19 o 
   1  -8  11       11.73       12.12      1.02 o 
   2  -8  11       11.51       10.14      0.94 o 
  -1  -7  11        4.34        4.14      0.67 o 
   0  -7  11        2.05        3.58      0.65 o 
   1  -7  11        7.34        7.29      0.79 o 
   2  -7  11        0.24        0.67      0.44 o 
   3  -7  11       28.28       24.68      0.99 o 
  -2  -6  11       13.39       13.47      1.19 o 
  -1  -6  11        0.12       -0.38      0.56 o 
   0  -6  11        6.70        6.68      0.74 o 
   1  -6  11       13.01       13.16      0.97 o 
   2  -6  11        1.06        0.90      0.43 o 
   3  -6  11       56.06       56.51      1.40 o 
   4  -6  11       18.39       19.02      1.19 o 
  -2  -5  11       17.21       16.57      0.99 o 
  -1  -5  11        0.15       -0.18      0.63 o 
   0  -5  11        0.48        0.14      0.45 o 
   1  -5  11       23.66       24.87      3.02 o 
   2  -5  11       11.86       12.35      1.44 o 
   3  -5  11        9.36        9.98      0.60 o 
   4  -5  11        8.68        7.71      0.65 o 
  -3  -4  11       26.70       28.54      1.51 o 
  -2  -4  11        2.46        2.67      0.55 o 
  -1  -4  11       14.80       15.32      2.11 o 
   0  -4  11        4.95        4.41      1.02 o 
   1  -4  11        0.25        0.11      0.60 o 
   2  -4  11       15.69       15.03      0.78 o 
   3  -4  11        2.93        2.19      0.45 o 
   4  -4  11       20.00       24.04      1.28 o 
   5  -4  11        3.21        4.17      0.67 o 
  -3  -3  11       12.43       13.96      0.85 o 
  -2  -3  11       46.08       47.15      2.21 o 
  -1  -3  11       19.68       20.33      2.74 o 
   0  -3  11        4.83        3.76      0.48 o 
   1  -3  11        5.21        4.26      0.47 o 
   2  -3  11       42.94       45.80      1.33 o 
   3  -3  11        0.00       -0.32      0.32 o 
   4  -3  11       11.80       11.20      0.73 o 
   5  -3  11        1.90        2.21      0.60 o 
  -3  -2  11        4.20        3.78      0.47 o 
  -2  -2  11       35.63       33.02      1.00 o 
  -1  -2  11        0.80        0.68      0.47 o 
   0  -2  11       97.49       99.49      1.66 o 
   1  -2  11       13.11       12.46      0.57 o 
   2  -2  11        1.85        1.24      0.30 o 
   3  -2  11        2.87        3.81      0.50 o 
   4  -2  11       37.58       39.05      1.11 o 
   5  -2  11        2.24        2.71      0.62 o 
  -3  -1  11        3.60        3.09      0.46 o 
  -2  -1  11       18.52       20.90      0.81 o 
  -1  -1  11       32.99       29.51      1.13 o 
   0  -1  11       47.77       53.61      1.46 o 
   1  -1  11      156.16      154.03      2.41 o 
   2  -1  11        3.61        4.26      0.39 o 
   3  -1  11       61.90       63.69      2.14 o 
   4  -1  11       73.04       78.29      1.84 o 
   5  -1  11       40.87       42.71      1.97 o 
   6  -1  11        0.96        0.53      0.56 o 
  -3   0  11        3.63        3.81      0.50 o 
  -2   0  11        1.15        1.03      0.47 o 
  -1   0  11       30.29       30.81      1.19 o 
   0   0  11       20.34       21.64      0.96 o 
   1   0  11      128.20      123.18      1.82 o 
   2   0  11       23.18       24.47      0.69 o 
   3   0  11        4.49        4.84      0.47 o 
   4   0  11       45.61       44.01      1.31 o 
   5   0  11       37.88       41.42      1.36 o 
   6   0  11        7.41        7.01      0.77 o 
  -3   1  11        0.04       -0.04      0.35 o 
  -2   1  11       11.08        9.75      2.04 o 
  -1   1  11       46.60       48.10      1.41 o 
   0   1  11       62.52       55.94      1.20 o 
   1   1  11        2.12        2.40      0.32 o 
   2   1  11       55.34       50.83      1.11 o 
   3   1  11       26.39       27.69      0.85 o 
   4   1  11      135.67      129.66      4.11 o 
   5   1  11       46.01       49.60      1.58 o 
   6   1  11       14.79       16.44      1.02 o 
  -3   2  11        1.41        1.81      0.54 o 
  -2   2  11       13.71       13.97      0.92 o 
  -1   2  11       24.06       25.27      1.06 o 
   0   2  11        2.06        1.47      0.35 o 
   1   2  11        2.91        3.15      0.34 o 
   2   2  11        6.39        5.83      0.47 o 
   3   2  11       18.33       19.39      1.19 o 
   4   2  11       25.31       19.11      1.40 o 
   5   2  11        8.44        8.05      0.72 o 
   6   2  11        4.55        4.43      0.65 o 
  -3   3  11        6.61        6.57      0.74 o 
  -2   3  11        0.45        0.21      0.45 o 
  -1   3  11        6.25        5.44      0.64 o 
   0   3  11       12.95       11.96      0.63 o 
   1   3  11       40.56       42.66      1.03 o 
   2   3  11        5.26        2.83      0.42 o 
   3   3  11       61.17       58.96      3.09 o 
   4   3  11       15.49       16.97      0.87 o 
   5   3  11        7.82        7.64      1.40 o 
   6   3  11        5.00        5.68      0.67 o 
  -3   4  11       14.99       16.18      1.06 o 
  -2   4  11       43.56       43.61      2.39 o 
  -1   4  11        8.81        8.11      0.72 o 
   0   4  11       98.59       93.65      3.46 o 
   1   4  11       92.86       83.63      1.83 o 
   2   4  11       14.47       15.07      0.67 o 
   3   4  11        7.91        7.80      0.65 o 
   4   4  11        4.76        5.86      1.12 o 
   5   4  11        0.43        0.25      0.56 o 
  -3   5  11        6.72        7.31      0.84 o 
  -2   5  11       36.43       36.69      1.33 o 
  -1   5  11        0.06        0.05      0.32 o 
   0   5  11       10.12        9.53      0.79 o 
   1   5  11       35.25       33.79      1.76 o 
   2   5  11       26.88       23.66      1.33 o 
   3   5  11        6.09        3.06      0.50 o 
   4   5  11        2.08        1.87      0.53 o 
   5   5  11       13.30       17.70      3.26 o 
  -3   6  11        3.48        3.04      0.67 o 
  -2   6  11        3.69        4.03      0.67 o 
  -1   6  11       13.03       13.70      0.96 o 
   0   6  11        7.92        7.76      0.74 o 
   1   6  11       62.69       63.24      1.61 o 
   2   6  11       36.09       33.56      1.61 o 
   3   6  11        0.11        0.35      0.56 o 
   4   6  11        0.08       -0.02      0.37 o 
   5   6  11        1.10        1.51      0.56 o 
  -2   7  11        0.01       -0.63      0.63 o 
  -1   7  11        3.93        3.75      0.67 o 
   0   7  11        0.10        0.11      0.60 o 
   1   7  11       19.66       23.38      1.47 o 
   2   7  11       39.84       39.24      1.76 o 
   3   7  11        2.85        2.25      0.63 o 
   4   7  11        5.66        4.21      0.77 o 
   5   7  11        0.11       -0.14      0.42 o 
  -2   8  11        2.28        2.18      0.91 o 
  -1   8  11        2.24        1.82      0.57 o 
   0   8  11       75.86       81.30      2.81 o 
   1   8  11        6.65        7.09      0.98 o 
   2   8  11       12.84       14.81      1.26 o 
   3   8  11       10.44       11.44      1.12 o 
   4   8  11        6.66        5.20      0.84 o 
  -1   9  11        0.00       -0.04      0.50 o 
   0   9  11       48.29       49.07      2.25 o 
   1   9  11        2.40        1.68      0.77 o 
   2   9  11        6.94       10.67      1.12 o 
   3   9  11       12.80       12.99      1.19 o 
   4   9  11       26.00       29.07      1.54 o 
   0  10  11        0.55        0.35      0.77 o 
   1  10  11       24.08       28.08      1.76 o 
   2  10  11        2.12        2.25      0.77 o 
   3  10  11        9.23       11.30      1.19 o 
   1  -7  12        0.38        0.21      0.52 o 
   2  -7  12        0.09        0.12      0.57 o 
  -1  -6  12        5.84        5.71      0.77 o 
   0  -6  12        0.01        0.54      0.67 o 
   1  -6  12        1.71        1.69      0.57 o 
   2  -6  12        9.19        8.82      0.72 o 
   3  -6  12        0.30       -0.57      0.57 o 
  -1  -5  12        5.75        6.21      0.74 o 
   0  -5  12        2.26        1.83      0.60 o 
   1  -5  12       19.76       20.68      4.35 o 
   2  -5  12       58.62       65.23      1.77 o 
   3  -5  12        3.77        5.03      0.74 o 
   4  -5  12        1.18        0.71      0.76 o 
  -2  -4  12        3.45        4.82      1.44 o 
  -1  -4  12       13.22       12.60      1.12 o 
   0  -4  12        3.96        3.38      0.59 o 
   1  -4  12        0.34       -0.33      0.36 o 
   2  -4  12       36.96       39.54      1.13 o 
   3  -4  12       22.40       24.21      1.00 o 
   4  -4  12        1.10        0.79      0.45 o 
  -2  -3  12       13.42       12.82      0.75 o 
  -1  -3  12        0.08       -0.35      0.56 o 
   0  -3  12       23.30       23.20      0.86 o 
   1  -3  12        5.82        5.58      0.54 o 
   2  -3  12       32.84       35.30      0.91 o 
   3  -3  12       79.24       84.36      1.65 o 
   4  -3  12       36.47       41.82      1.22 o 
   5  -3  12       28.47       26.24      1.76 o 
  -2  -2  12        0.51        0.50      0.39 o 
  -1  -2  12        1.91        2.12      0.54 o 
   0  -2  12        2.17        1.56      0.52 o 
   1  -2  12        6.16        4.94      0.50 o 
   2  -2  12       15.39       14.32      0.74 o 
   3  -2  12       19.53       20.30      0.86 o 
   4  -2  12       51.59       54.62      1.59 o 
   5  -2  12       38.17       36.54      1.41 o 
  -3  -1  12        1.26        1.44      0.43 o 
  -2  -1  12        0.02        0.56      0.50 o 
  -1  -1  12        0.52        0.41      0.47 o 
   0  -1  12        6.26        4.83      0.67 o 
   1  -1  12        1.47        0.77      0.36 o 
   2  -1  12       53.21       54.02      1.23 o 
   3  -1  12       12.27       12.43      0.72 o 
   4  -1  12       73.63       80.13      1.96 o 
   5  -1  12       38.41       40.16      1.41 o 
  -3   0  12        2.87        3.90      0.53 o 
  -2   0  12       13.11       14.10      1.05 o 
  -1   0  12       91.17       90.59      2.06 o 
   0   0  12        0.02       -0.45      0.45 o 
   1   0  12        1.30        1.65      0.33 o 
   2   0  12        4.71        3.27      0.47 o 
   3   0  12        1.12        1.29      0.39 o 
   4   0  12        2.34        2.71      0.57 o 
   5   0  12       32.67       33.03      1.83 o 
  -3   1  12        0.25       -0.17      0.37 o 
  -2   1  12        2.94        3.72      0.64 o 
  -1   1  12      115.10      116.44      4.81 o 
   0   1  12       17.30       16.12      1.83 o 
   1   1  12       12.63       10.39      0.64 o 
   2   1  12        6.44        7.20      0.55 o 
   3   1  12        3.27        3.71      0.46 o 
   4   1  12        1.14        0.24      0.47 o 
   5   1  12       14.16       14.63      0.97 o 
  -3   2  12       11.84       12.49      0.97 o 
  -2   2  12        9.86        9.93      0.87 o 
  -1   2  12       69.66       67.01      2.35 o 
   0   2  12       80.54       76.09      4.63 o 
   1   2  12       20.27       22.84      1.07 o 
   2   2  12       33.43       31.26      0.93 o 
   3   2  12        6.39        6.54      0.67 o 
   4   2  12        0.65        0.07      0.42 o 
   5   2  12        0.08       -0.39      0.39 o 
  -3   3  12        6.13        6.79      0.84 o 
  -2   3  12        0.28        0.84      0.81 o 
  -1   3  12       11.74       12.58      0.91 o 
   0   3  12       53.09       55.27      3.26 o 
   1   3  12       48.46       48.81      1.44 o 
   2   3  12       49.34       49.89      1.40 o 
   3   3  12       53.70       48.46      1.36 o 
   4   3  12       55.31       59.97      2.39 o 
   5   3  12        0.68       -0.31      0.42 o 
  -2   4  12        0.32        0.83      0.52 o 
  -1   4  12       12.72       12.51      0.89 o 
   0   4  12       14.06       13.55      0.94 o 
   1   4  12       76.33       72.62      1.79 o 
   2   4  12       11.34       11.61      0.82 o 
   3   4  12        9.08        8.95      0.74 o 
   4   4  12        0.99       -0.38      0.42 o 
   5   4  12        0.28        0.67      0.47 o 
  -2   5  12        0.02        0.26      0.49 o 
  -1   5  12        0.72        1.41      1.12 o 
   0   5  12        0.19        0.56      0.45 o 
   1   5  12       47.42       47.28      1.46 o 
   2   5  12       37.82       37.77      1.83 o 
   3   5  12        8.63        8.85      0.74 o 
   4   5  12        9.34        8.76      1.05 o 
   5   5  12        3.15        4.22      0.98 o 
  -2   6  12        2.12        1.81      0.64 o 
  -1   6  12        7.07        7.49      0.79 o 
   0   6  12        0.58       -0.36      0.74 o 
   1   6  12        1.08        1.05      0.56 o 
   2   6  12       27.63       30.12      1.68 o 
   3   6  12       12.63       13.90      1.26 o 
   4   6  12        0.39        0.35      0.45 o 
   5   6  12       12.08       13.55      1.26 o 
  -1   7  12        0.15       -0.47      0.47 o 
   0   7  12        1.36        1.92      0.57 o 
   1   7  12        7.84        8.92      1.12 o 
   2   7  12        5.88        7.79      1.05 o 
   3   7  12       56.57       59.18      2.25 o 
   4   7  12        6.30        7.23      0.98 o 
  -1   8  12        7.66        8.82      0.89 o 
   0   8  12        0.08        0.84      0.70 o 
   1   8  12        7.76        9.62      1.19 o 
   2   8  12        1.26        2.11      0.77 o 
   3   8  12        2.01        2.25      0.77 o 
   4   8  12        2.41        2.67      0.77 o 
   0   9  12        9.56        6.67      1.12 o 
   1   9  12       11.56       10.11      1.26 o 
   2   9  12        2.20        1.68      0.77 o 
   3   9  12        2.94        2.88      0.84 o 
   0  -5  13        0.01       -0.44      0.44 o 
   1  -5  13        2.76        3.36      0.67 o 
   2  -5  13        9.56        9.55      0.76 o 
   3  -5  13       66.64       69.38      3.48 o 
  -1  -4  13        0.06       -0.47      0.47 o 
   0  -4  13        1.30        1.24      0.57 o 
   1  -4  13        0.51        0.30      0.52 o 
   2  -4  13        4.34        4.53      0.61 o 
   3  -4  13       38.71       38.70      1.68 o 
  -1  -3  13        4.39        4.86      0.71 o 
   0  -3  13        5.87        5.38      0.74 o 
   1  -3  13        0.00        0.21      0.41 o 
   2  -3  13        1.08        0.75      0.44 o 
   3  -3  13       22.98       25.51      1.15 o 
   4  -3  13       18.07       19.28      0.99 o 
  -2  -2  13       11.04       11.76      0.96 o 
  -1  -2  13        3.38        4.42      1.16 o 
   0  -2  13        9.00        8.15      0.82 o 
   1  -2  13        3.73        3.22      0.73 o 
   2  -2  13       24.43       26.18      0.82 o 
   3  -2  13        1.07        0.04      0.46 o 
   4  -2  13        4.34        4.91      0.74 o 
  -2  -1  13       17.68       16.94      0.89 o 
  -1  -1  13        5.57        6.75      0.76 o 
   0  -1  13       54.16       56.56      1.69 o 
   1  -1  13       23.54       25.58      1.56 o 
   2  -1  13        2.58        1.50      0.46 o 
   3  -1  13        3.24        3.21      0.49 o 
   4  -1  13        4.06        4.27      0.67 o 
  -2   0  13       13.70       13.03      0.99 o 
  -1   0  13        6.80        7.84      0.84 o 
   0   0  13       84.98       86.86      2.56 o 
   1   0  13       32.20       32.62      0.88 o 
   2   0  13        2.12        2.16      0.45 o 
   3   0  13       13.60       14.91      0.80 o 
   4   0  13       14.04       14.58      2.74 o 
   5   0  13        0.90        0.67      0.55 o 
  -2   1  13        1.61        0.95      0.55 o 
  -1   1  13       15.27       14.31      1.04 o 
   0   1  13       61.72       62.67      1.71 o 
   1   1  13       43.68       41.52      1.13 o 
   2   1  13       17.08       18.85      1.03 o 
   3   1  13        0.62        0.39      1.05 o 
   4   1  13       24.88       26.71      1.14 o 
   5   1  13       10.22       10.53      0.89 o 
  -2   2  13        1.82        2.67      0.65 o 
  -1   2  13       11.11        8.57      0.84 o 
   0   2  13       24.25       26.25      1.83 o 
   1   2  13        7.15        7.19      0.72 o 
   2   2  13        0.48        0.55      0.38 o 
   3   2  13        5.59        7.56      0.74 o 
   4   2  13       24.78       23.16      1.09 o 
   5   2  13        0.24        0.67      0.55 o 
  -2   3  13       12.04       13.46      1.02 o 
  -1   3  13        0.15        0.04      0.53 o 
   0   3  13        7.17        7.84      0.63 o 
   1   3  13       16.05       18.57      1.83 o 
   2   3  13        8.65        8.56      0.63 o 
   3   3  13        8.88        9.48      0.84 o 
   4   3  13        5.46        3.11      1.05 o 
   5   3  13        3.44        4.44      0.67 o 
  -2   4  13        0.10        0.12      0.52 o 
  -1   4  13       16.96       17.65      1.06 o 
   0   4  13        0.05        0.08      0.63 o 
   1   4  13        0.01        0.16      0.44 o 
   2   4  13        4.50        5.90      0.98 o 
   3   4  13        2.07        1.30      0.52 o 
   4   4  13       11.15       12.45      0.89 o 
  -1   5  13        0.94        0.14      0.77 o 
   0   5  13        0.01        0.88      0.50 o 
   1   5  13        7.22        6.51      0.95 o 
   2   5  13       31.13       32.86      1.76 o 
   3   5  13       11.70       11.38      0.89 o 
   4   5  13        5.46        7.12      0.74 o 
  -1   6  13        2.64        4.63      1.05 o 
   0   6  13        9.00        8.90      0.91 o 
   1   6  13        2.83        1.90      0.84 o 
   2   6  13        2.52        2.11      0.84 o 
   3   6  13        0.00       -0.14      0.56 o 
   4   6  13        5.69        6.12      0.69 o 
   0   7  13        0.24        0.08      0.47 o 
   1   7  13        8.52        7.51      1.12 o 
   2   7  13        7.32        5.55      0.98 o 
   3   7  13        8.93       10.11      1.19 o 
   1   8  13       42.63       57.08      2.46 o 
   2   8  13        2.39        1.54      0.84 o 
   0  -3  14       12.29       11.77      1.01 o 
   1  -3  14        1.96        1.04      0.48 o 
   2  -3  14       28.76       30.81      1.34 o 
   3  -3  14        6.85        5.98      1.23 o 
   0  -2  14        7.30        8.05      0.86 o 
   1  -2  14        8.05        7.01      0.65 o 
   2  -2  14       17.08       17.60      1.14 o 
   3  -2  14       23.62       26.82      1.46 o 
  -1  -1  14       11.96       11.20      0.94 o 
   0  -1  14        0.13       -0.42      0.50 o 
   1  -1  14       28.01       29.78      2.09 o 
   2  -1  14        0.52        0.54      0.88 o 
   3  -1  14       23.63       26.43      1.03 o 
  -1   0  14        4.55        5.20      0.95 o 
   0   0  14        5.30        4.68      0.72 o 
   1   0  14        1.08        1.41      0.54 o 
   2   0  14       19.24       21.07      1.29 o 
   3   0  14        0.01       -0.39      0.39 o 
   4   0  14        7.89        7.33      0.84 o 
  -1   1  14       10.02        8.52      0.87 o 
   0   1  14       13.67       14.03      1.04 o 
   1   1  14        0.00       -0.49      0.70 o 
   2   1  14        4.42        2.92      0.50 o 
   3   1  14        6.65        7.28      0.77 o 
   4   1  14       10.68       13.97      1.02 o 
  -1   2  14       22.88       18.80      1.19 o 
   0   2  14        0.84        1.26      0.57 o 
   1   2  14        2.51        2.60      0.62 o 
   2   2  14        3.87        2.50      0.55 o 
   3   2  14        1.10        1.26      0.54 o 
   4   2  14        4.12        3.46      0.67 o 
  -1   3  14        4.32        3.54      0.69 o 
   0   3  14       17.34       14.74      1.47 o 
   1   3  14       14.38       14.55      1.72 o 
   2   3  14        7.60        5.55      0.98 o 
   3   3  14        0.03        0.49      0.52 o 
   4   3  14        0.13       -0.50      0.50 o 
  -1   4  14       14.30       14.67      1.61 o 
   0   4  14        5.81        5.90      1.12 o 
   1   4  14        8.51        8.45      0.84 o 
   2   4  14       16.58       15.30      1.47 o 
   3   4  14        1.20       -0.03      0.52 o 
   4   4  14       15.96       15.09      1.47 o 
   0   5  14        0.93        0.21      0.70 o 
   1   5  14       23.93       23.10      1.22 o 
   2   5  14        1.21        2.81      0.91 o 
   3   5  14        9.98        9.76      1.26 o 
   0   6  14        4.55        6.53      1.19 o 
   1   6  14        9.16        8.21      1.26 o 
   2   6  14       46.13       56.73      2.46 o 
   3   6  14        4.60        5.76      1.12 o 
   1   0  15        8.45        8.78      1.33 o 
   2   0  15        3.32        3.25      1.26 o 
   1   1  15        6.71        5.55      1.19 o 
   2   1  15        2.71        3.25      0.56 o 
   1   2  15        6.70        7.02      1.26 o 
   2   2  15        0.80        0.56      0.60 o 
   1   3  15        0.38        0.63      0.84 o 
   2   3  15        8.65       11.37      1.33 o 
                                                 
